# Supplementary material for: Pb-Pb ages and initial Pb isotopic composition of lunar meteorites: NWA 773 clan, NWA 4734, and Dhofar 287
Source: Meteorit Planet Sci. Author manuscript; Available in PMC 2021 Aug 9. (PMC7611475; doi:10.1111/maps.13547)
Supplement: Lunar compilation [file EMS131186-supplement-Lunar_compilation.xls]

## Sheet: Previously published data
Previously published meteorite age dataset
Samples	ref	chemical affinity	Published age (Ma)	error (2S) Abs	error (2S) %	Analytical method	Comments on published data	Data assessment and processing	recalculated age (Ma)	2S abs uncertainty (Ma)
KAL009	Snape et al., 2018	Low-Ti	4369	7	0.16022	Pb-Pb isochron	altered sample. Age Ok	no re-processing	4369	7
KAL009	Terada et al., 2007	Low-Ti	4368	160	3.663	Pb-Pb isochron Ca-phos	altered sample	large uncertainties. Rejected	-	-
KAL009	Shih et al., 2002	Low-Ti	4300	50	1.16279	Sm-Nd	No published data, no stats. altered sample	impossible to assess isochron quality
KAL009	Sokol et al., 2008	Low-Ti	4286	95	2.21652	Lu-Hf	altered sample	Impossible to obtained the published age with the 4 fractions (2 pyrox+2 opaques) used in the paper. Age recalculated. 3-points isochron	4247	68
MIL13317	Shaulis et al., 2016	Low-Ti	4352	9	0.206801	Ca-phos/tranquillityite U-Pb 207/206 age	Lithology A/ mix of matrix, impact melt/magmatic lithology	No data published.	4352	9
MIL13317	Snape et al., 2018	Low-Ti	4332	2	0.0461681	Pb-Pb isochron	Basaltic clasts. Age OK	no re-processing	4332	2
Y-793169	Torigoye-Kita et al., 1995	Low-Ti	3987	15	0.376223	Ar-Ar plag	no plateau	rejected	-	-
Y-793169	Torigoye-Kita et al., 1995	Low-Ti	3919	94	2.39857	Pb-Pb isochron		Leftmost iso applied after. Impossible to calculate a reliable age	-	-
Y-793169	Torigoye-Kita et al., 1995	Low-Ti	3810	220	5.77428	U-Pb		large uncertainties. Rejected	-	-
Y-793169	Fernandes et al., 2009	Low-Ti	3811	98	2.5715	Ar-Ar step heating plag	no plateau	rejected	-	-
Y-793169	Torigoye-Kita et al., 1995	Low-Ti	3430	190	5.53936	Sm-Nd		large uncertainties. Rejected	-	-
Y-793169	Torigoye-Kita et al., 1995	Low-Ti	3150	510	16.1905	Th-Pb		large uncertainties. Rejected	-	-
A-881757	Misawa et al., 1993	Low-Ti	3940	28	0.71066	Step-leaching Pb-Pb isochron.	No stats, all data trending towards terrestrial Pb composition. No strong acid leaching.	Age recalculated using residues except whole-rock data.	3964	62
A-881757	Misawa et al., 1993	Low-Ti	3871	57	1.47249	Sm-Nd	poor stats	whole-rock fractions eliminated. Scatter reduced by weighted residual	3874	19
A-881757	Misawa et al., 1993	Low-Ti	3850	150	3.8961	U-Pb concordia		large uncertainties. Rejected	-	-
A-881757	Misawa et al., 1993	Low-Ti	3840	30	0.78125	Rb-Sr	poor stats	whole-rock fractions eliminated. Scatter reduced by weighted residual	3922	28
A-881757	Misawa et al., 1993	Low-Ti	3820	290	7.59162	Th-U		large uncertainties. Rejected	-	-
A-881757	Misawa et al., 1993	Low-Ti	3808	18	0.472689	Ar-Ar Plag	3 steps	all Ar-Ar dates rejected as subject to resetting	3790	16
A-881757	Fernandes et al., 2009	Low-Ti	3763	46	1.22243	Ar-Ar whole-rock	disturbed Ar spectrum	rejected	-	-
MET01210	Terada et al., 2007	Low-Ti	3904	85	2.17725	Pb-Pb isochron Ca-phos		ok. No reprocessing	3904	85
MIL05035	Nyquist et al., 2007	Low-Ti	3900	40	1.02564	Rb-Sr	No published data, no stats	impossible to assess isochron quality	3900	40
MIL05035	Zhang et al, 2010	Low-Ti	3851	8	0.207738	weighted avergage 207Pb/206Pb age	1 zirconolite grain analysed/ 4 spots in the same grain	4 data. difficult to assess terrestrial Pb contamination. Pb-Pb recalculated age	3841	6
MIL05035	Fernandes et al., 2009	Low-Ti	3845	14	0.364109	Ar-Ar whole-rock	disturbed Ar spectrum	rejected	-	-
MIL05035	Nyquist et al., 2007	Low-Ti	3800	50	1.31579	Sm-Nd	No published data, no stats	impossible to assess	3800	50
EET 96008	Anand et al., 2003	Low-Ti	3540	80	2.25989	Pb-Pb isochron apatite+whitlockite	recalculated from raw data	terrestrial Pb contamination. Leftmost not really possible to apply.not enough spread. 2 data obviously contaminated removed then lefmost iso applied. Pb-Pb recalculated age similar to previous one. Large uncertainty	3556	180
EET 96008	Fernandes et al., 2009	Low-Ti	2650	86	3.24528	Ar-Ar whole-rock	disturbed Ar spectrum	rejected	-	-
Dhofar 287	Shih et al., 2002	Low-Ti	3460	30	0.867052	Sm-Nd	no stats, no data	impossible to assess	3460	30
Dhofar 287	Terada et al., 2008	Low-Ti	3350	130	3.8806	Pb-Pb isochron		terrestrial Pb contamination-impossible to filter . Large uncertainties	-	-
Dhofar 287	this work	Low-Ti	3208	22	0.685786	Pb-Pb isochron		NEW	3208	22
LAP 02205 (paired with LAP 02224)	Nyquist et al., 2005	Low-Ti	3150	40	1.26984	Sm-Nd	No published data, no stats	Cited in Nyquist, 2005. impossible to assess isochron quality	3150	40
LAP 02224 (paired with LAP 02205)	Wang et al., 2012	Low-Ti	3039	12	0.394867	weighted avergage 207Pb/206Pb age		leftmost isochron applied. Age recalculated.	2856	44
LAP 02205 (paired with LAP 02224)	Nyquist et al., 2005	Low-Ti	3020	30	0.993377	Rb-Sr	No published data, no stats	impossible to assess isochron quality	3020	30
LAP 02205 (paired with LAP 02224)	Zhang et al., 2010	Low-Ti	3005	17	0.565724	weighted avergage 207Pb/206Pb age	1 baddeleyite grains analysed/ 4 analysed of this grain. Other baddeleyite analysed but large age spread	leftmost isochron applied. Age recalculated but large uncertainties	3490	360
LAP 02205 (paired with LAP 02224)	Rankenburg et al., 2007	Low-Ti	2992	85	2.84091	Sm-Nd	No errors on Rb/Sr and Sm/Nd ratios. MSWD OK. No P.	strictly speaking no assessment possible.	2992	85
LAP 02205 (paired with LAP 02224)	Rankenburg et al., 2007	Low-Ti	2991	14	0.468071	Rb-Sr	No errors on Rb/Sr and Sm/Nd ratios. MSWD OK. No P.	strictly speaking no assessment possible.	2991	14
LAP 02205 (paired with LAP 02224)	Nyquist et al., 2005	Low-Ti	2950	40	1.35593	Ar-Ar whole-rock		Mini plateau. Rejected.	-	-
LAP 02205 (paired with LAP 02224)	Anand et al., 2006	Low-Ti	2929	150	5.1212	U-Pb		large uncertainties. Rejected	-	-
LAP 02205 (paired with LAP 02224)	Fernandes et al., 2009	Low-Ti	2889	44	1.52302	Ar-Ar whole-rock		Disturbed plateau. Rejected	-	-
NWA 2977 (NWA 773 clan)	Nyquist et al., 2009	KREEP	3290	110	3.34347	Rb-Sr		large uncertainties. Rejected	-	-
NWA 2977 (NWA 773 clan)	Zhang et al., 2011	KREEP	3123	7	0.224143	weighted avergage 207Pb/206Pb age		terrestrial Pb contamination. Impossible to recalculate an age	-	-
NWA 2977 (NWA 773 clan)	Nyquist et al., 2009	KREEP	3100	50	1.6129	Sm-Nd	No data. No stats.	impossible to assess. Age within uncertainty to Merle et al	3100	50
NWA 2977 (NWA 773 clan)	this work	KREEP	3084.8	8.6	0.278786	Pb-Pb isochron		NEW	3084.8	8.6
NWA 2977 (NWA 773 clan)	Burgess et. al, 2007	KREEP	2770	40	1.44404	Ar-Ar whole-rock mini plateau		rejected	-	-
NWA 773 (NWA 773 clan)	Shaulis et al., 2017	KREEP	3129	12	0.383509	weighted average 207/206 age baddelyeite LA-ICP-MS	magnesian gabbro (ol cumulate)	Difficult to assess the contribution of terrestrial Pb. Age recalculated in concordia.	3094	11
NWA 773 (NWA 773 clan)	this work	KREEP	3087.9	7.3	0.236407	Pb-Pb isochron		NEW	3087.9	7.3
NWA 773 (NWA 773 clan)	Borg et al., 2009	KREEP	2993	32	1.06916	Sm-Nd	olivine cumuate	whole-rock fractions rejected. Age recalculated. Overlapping age of NWA3333	2995	34
NWA 773 (NWA 773 clan)	Fernandes et al., 2003	KREEP	2910	10	0.343643	Ar-Ar whole-rock mini plateau	olivine cumulate disturbed Ar spectrum	rejected	-	-
NWA 3170 (NWA 773 clan)	Shaulis et al., 2017	KREEP	3138	38	1.21096	weighted average 207/206 age average baddelyeite LA-ICP-MS	magnesian gabbro (ol cumulate)	4 data. difficult to assess terrestrial Pb contamination. Isochron Age similar to Merle et al.	3135	39
NWA 3170 (NWA 773 clan)	this work	KREEP	3089	11	0.356102	Pb-Pb isochron		NEW	3089	11
NWA 2727 (NWA 773 clan)	this work	KREEP	3081	21	0.681597	Pb-Pb isochron		NEW	3081	21
NWA 3333 (NWA 773 clan)	this work	KREEP	3038	20	0.658328	Pb-Pb isochron		NEW	3038	20
NWA 6950 (NWA 773 clan)	Shaulis et al., 2017	KREEP	3100	16	0.516129	U-Pb LA-ICPMS		7 data. Difficult to assess terrestrial Pb contamination. Isochron yielding reliable age overlapping age of Merle et al.	3103	16
NWA 3160 (NWA 773 clan)	Burgess et. al, 2007	KREEP	2650	40	1.50943	Ar-Ar whole-rock mini plateau		rejected	-	-
NEA 003A	Haloda et al., 2009	Low-Ti	3089	64	2.07187	Sm-Nd		4-points isochron. Low precision	3089	64
NWA 4734	Jambon and Devidal, 2009	Low-Ti	3190	190	5.95611	EMPA monazite U-Pb		Large uncertainties. no data, impossible to assess. Rejected	-	-
NWA 4734	Elardo et al., 2014	Low-Ti	3083	42	1.36231	Rb-Sr	2-points isochron	rejected	-	-
NWA 4734	Wang et al., 2012	Low-Ti	3073	15	0.488122	weighted avergage 207Pb/206Pb age		terrestrial Pb contamination-data filtered. Age recalculated	2997	36
NWA 4734	Elardo et al., 2014	Low-Ti	3024	27	0.892857	Sm-Nd	5 points isochron	whole-rock fractions rejected. Age recalculated	3000	38
NWA 4734	this work	Low-Ti	2981	12	0.402549	Pb-Pb isochron		NEW	2981	12
NWA 4734	Fernandes et al., 2009	Low-Ti	2743	64	2.33321	Ar-Ar whole-rock	disturbed Ar spectrum	rejected	-	-
NWA 032 (paired with NWA 479)	Borg et al., 2009	Low-Ti	2947	16	0.542925	Rb-Sr		5-points isochron. Whole rock fractions	2947	16
NWA 032 (paired with NWA 479)	Borg et al., 2009	Low-Ti	2931	92	3.13886	Sm-Nd		large uncertainties. Rejected	-	-
NWA 032 (paired with NWA 479)	Fernandes et al., 2003	Low-Ti	2779	14	0.503778	Ar-Ar whole-rock	disturbed Ar spectrum	rejected	-	-
NWA 479 (paired with NWA 032)	Fernandes et al., 2009	Low-Ti	2721	40	1.47005	Ar-Ar whole-rock	disturbed Ar spectrum	rejected	-	-

## Sheet: filtered and reprocessed data
Filtered age dataset
Samples	ref	chemical affinity	Published age (Ma)	error (2S) Abs	error (2S) %	Analytical method	Comments on published data	Data assessment and processing	recalculated age (Ma)	2S abs uncertainty (Ma)
KAL009	Snape et al., 2018	Low-Ti	4369	7	0.16022	Pb-Pb isochron	altered sample. Age Ok	no re-processing	4369	7
KAL009	Sokol et al., 2008	Low-Ti	4286	95	2.21652	Lu-Hf	altered sample	Impossible to obtained the published age with the 4 fractions (2 pyrox+2 opaques) used in the paper. Age recalculated. 3-points isochron	4247	68
MIL13317	Snape et al., 2018	Low-Ti	4332	2	0.0461681	Pb-Pb isochron	Basaltic clasts. Age OK	no re-processing	4332	2
A-881757	Misawa et al., 1993	Low-Ti	3940	28	0.71066	step-leaching Pb-Pb isochron.	No stat. All data trending towards terrestrial Pb composition. No strong acid leaching.	Age recalculated using residues except whole-rock data.	3964	62
A-881757	Misawa et al., 1993	Low-Ti	3871	57	1.47249	Sm-Nd	poor stats	whole-rock fractions eliminated. Scatter reduced by weighted residual	3874	19
A-881757	Misawa et al., 1993	Low-Ti	3840	30	0.78125	Rb-Sr	poor stats	whole-rock fractions eliminated. Scatter reduced by weighted residual	3922	28
MET01210	Terada et al., 2007	Low-Ti	3904	85	2.17725	Pb-Pb isochron Ca-phos		ok. No reprocessing	3904	85
MIL05035	Zhang et al, 2010	Low-Ti	3851	8	0.207738	weighted avergage 207Pb/206Pb age	1 zirconolite grain analysed/ 4 spots in the same grain	4 data. difficult to assess terrestrial Pb contamination. Pb-Pb recalculated age	3841	6
EET 96008	Anand et al., 2003	Low-Ti	3540	80	2.25989	Pb-Pb isochron apatite+whitlockite	recalculated from raw data	terrestrial Pb contamination. Leftmost not really possible to apply.not enough spread. 2 data obviously contaminated removed then lefmost iso applied. Pb-Pb recalculated age similar to published one but large uncertainties. Rejected	3556	180
Dhofar 287	this work	Low-Ti	3208	22	0.685786	Pb-Pb isochron		NEW	3208	22
LAP 02224 (paired with LAP 02205)	Wang et al., 2012	Low-Ti	3039	12	0.394867	weighted avergage 207Pb/206Pb age		leftmost isochron applied. Age recalculated.	2856	44
LAP 02205 (paired with LAP 02224)	Zhang et al., 2010	Low-Ti	3005	17	0.565724	weighted avergage 207Pb/206Pb age	1 baddeleyite grains analysed/ 4 analysed of this grain. Other baddeleyite analysed but large age spread	leftmost isochron applied. Age recalculated. Large uncertainties. Rejected.	3490	360
LAP 02205 (paired with LAP 02224)	Rankenburg et al., 2007	Low-Ti	2992	85	2.84091	Sm-Nd	No errors on Rb/Sr and Sm/Nd ratios. MSWD ok but no P	strictly speaking impossible to assess data quality	2992	85
LAP 02205 (paired with LAP 02224)	Rankenburg et al., 2007	Low-Ti	2991	14	0.468071	Rb-Sr	No errors on Rb/Sr and Sm/Nd ratios. MSWD ok but no P	strictly speaking impossible to assess data quality	2991	14
NWA 2977 (NWA 773 clan)	this work	KREEP	3084.8	8.6	0.278786	Pb-Pb isochron		NEW	3084.8	8.6
NWA 773 (NWA 773 clan)	Shaulis et al., 2017	KREEP	3129	12	0.383509	weighted average 207/206 age baddelyeite LA-ICP-MS	magnesian gabbro (ol cumulate)	Difficult to assess the contribution of terrestrial Pb. Age recalculated in concordia.	3094	11
NWA 773 (NWA 773 clan)	this work	KREEP	3087.9	7.3	0.236407	Pb-Pb isochron		NEW	3087.9	7.3
NWA 773 (NWA 773 clan)	Borg et al., 2009	KREEP	2993	32	1.06916	Sm-Nd	olivine cumuate	whole-rock fractions rejected. Age recalculated. Overlapping age of NWA3333	2995	34
NWA 3170 (NWA 773 clan)	Shaulis et al., 2017	KREEP	3138	38	1.21096	weighted average 207/206 age average baddelyeite LA-ICP-MS	magnesian gabbro (ol cumulate)	4 data. difficult to assess terrestrial Pb contamination. Isochron Age similar to Merle et al.	3135	39
NWA 3170 (NWA 773 clan)	this work	KREEP	3089	11	0.356102	Pb-Pb isochron		NEW	3089	11
NWA 2727 (NWA 773 clan)	this work	KREEP	3081	21	0.681597	Pb-Pb isochron		NEW	3081	21
NWA 3333 (NWA 773 clan)	this work	KREEP	3038	20	0.658328	Pb-Pb isochron		NEW	3038	20
NWA 6950 (NWA 773 clan)	Shaulis et al., 2017	KREEP	3100	16	0.516129	U-Pb LA-ICPMS		7 data. Difficult to assess terrestrial Pb contamination. Isochron yielding reliable age overlapping age of Merle et al.	3103	16
NEA 003A	Haloda et al., 2009	Low-Ti	3089	64	2.07187	Sm-Nd		4-points isochron. Low precision	3089	64
NWA 4734	Wang et al., 2012	Low-Ti	3073	15	0.488122	weighted avergage 207Pb/206Pb age		terrestrial Pb contamination-data filtered. Age recalculated	2997	36
NWA 4734	Elardo et al., 2014	Low-Ti	3024	27	0.892857	Sm-Nd	5 points isochron	whole-rock fractions rejected. Age recalculated	3000	38
NWA 4734	this work	Low-Ti	2981	12	0.402549	Pb-Pb isochron (new data)		NEW	2981	12
NWA 032 (paired with NWA 479)	Borg et al., 2009	Low-Ti	2947	16	0.542925	Rb-Sr		5-points isochron. Whole rock fractions	2947	16
