# Supplementary material for: Pb-Pb ages and initial Pb isotopic composition of lunar meteorites: NWA 773 clan, NWA 4734, and Dhofar 287
Source: Meteorit Planet Sci. Author manuscript; Available in PMC 2021 Aug 9. (PMC7611475; doi:10.1111/maps.13547)
Supplement: Pb data [file EMS131186-supplement-Pb_data.xls]

## Sheet: NWA 4734
	sample name/analysed phase/spot#	204Pb/206Pb	%err 1S	207Pb/206Pb	%err 1S	Notes
1	NWA4734-phos-27	8.46977e-06	31.6042	0.22525	0.60135
2	NWA4734-phos-26	1.48828e-05	19.6833	0.223833	0.571557
3	NWA4734-phos-25	9.35666e-06	29.7391	0.222552	0.596809
4	NWA4734-kfeld-24	0.00210033	4.17959	0.846335	0.507756	used for initial weighted average calculation
5	NWA4734-kfeld-22	0.00202744	3.02342	0.843249	0.640991	used for initial weighted average calculation
6	NWA4734-kfeld-19	0.00190687	3.00601	0.79772	0.522601
7	NWA4734-kfeld-16	0.00149085	6.19175	0.687434	0.7454
8	NWA4734-kfeld-17	0.00110172	5.09919	0.538423	0.62517
9	NWA4734-kfeld-15	0.0014457	5.36058	0.65221	0.59566
10	NWA4734-sulf-2b	0.00136999	8.66578	0.312569	0.880774	rejected for isochron construction
11	* NWA4734-sulf-1b	0.000388717	40.0957	0.337959	1.4148
12	* NWA4734-phos-11	6.37509e-05	10.4973	0.235481	0.631081
13	* NWA4734-kfeld-12	0.0011446	6.47298	0.565996	0.837132
14	* NWA4734-kfeld-13	0.00109753	3.74954	0.557601	0.848834
15	* NWA4734-kfeld-14	0.00084266	3.39884	0.474792	0.776012
16	* NWA4734-kfeld-18	0.00172294	5.55945	0.747617	0.654705
17	* NWA4734-kfeld-20	0.00184123	4.62957	0.816829	0.720009
18	* NWA4734-kfeld-21	0.00180363	3.44919	0.775071	0.732522
19	* NWA4734-kfeld-23	0.00197283	3.96733	0.83723	0.569502	used for initial weighted average calculation
20	* NWA4734-phos-28	0.000250971	7.77598	0.278438	0.809438	rejected for isochron construction

## Sheet: Dhofar 287A
	sample name/analysed phase/spot#	204Pb/206Pb	%err 1S	207Pb/206Pb	%err 1S	Notes
1	Dhofar287-kfeld-45	0.00694617	3.84695	0.585859	0.75971	rejected for isochron construction
2	Dhofar287-badd-42	0.00101615	4.99823	0.477534	0.641472	rejected for isochron construction
3	Dhofar287-phos-32	0.00171991	6.01535	0.643934	0.605965	rejected for isochron construction
4	Dhofar287-phos-31	0.00142725	7.35825	0.593165	0.766334	rejected for isochron construction
5	Dhofar287-phos-30	0.00445723	21.7706	0.769887	1.42716	rejected for isochron construction
6	Dhofar287-kfeld-27	0.00197244	25.9411	0.656796	1.26041
7	Dhofar287-kfeld-19	0.00199806	3.14395	0.832282	0.46843
8	Dhofar287-kfeld-18	0.00212689	3.74986	0.814124	0.573652
9	Dhofar287-kfeld-16	0.00258946	10.0033	0.90007	0.864915
10	Dhofar287-kfeld-15	0.00211465	10.2992	0.937283	1.03098
11	Dhofar287-kfeld-14	0.00068334	12.4239	0.42154	0.979037
12	Dhofar287-kfeld-13	0.00191814	6.66344	0.8596	0.66899
13	Dhofar287-phos-12	0.000286726	8.38253	0.271028	0.566073	rejected for isochron construction
14	Dhofar287-phos-11	0.00048329	17.9109	0.377519	1.16172
15	Dhofar287-phos-9	0.0107797	23.2411	0.613517	1.76006	rejected for isochron construction
16	Dhofar287-phos-8	0.00560698	12.8341	0.678108	1.2306	rejected for isochron construction
17	Dhofar287-kfeld-7	0.00222694	7.57829	0.690114	0.773675	rejected for isochron construction
18	Dhofar287-kfeld-6	0.00237333	9.22685	0.645345	0.840458	rejected for isochron construction
19	Dhofar287-kfeld-5	0.00159818	9.40807	0.53516	0.793068	rejected for isochron construction
20	Dhofar287-phos-3	0.00881179	16.4159	0.722824	1.46368	rejected for isochron construction
21	Dhofar287-phos-2	7.80693e-05	16.0585	0.291614	0.651727
22	Dhofar287-phos-1	0.000936084	5.37876	0.329182	0.617317	rejected for isochron construction
23	* Dhofar287-phos-10	0.000533328	8.12093	0.402342	0.527426
24	* Dhofar287-phos-46	0.00096194	18.474	0.295983	0.940461	rejected for isochron construction
25	* Dhofar287-phos-48	0.00235182	3.76916	0.656015	0.620887	rejected for isochron construction
26	* Dhofar287-phos-51	0.000183348	15.2926	0.304566	0.72043
27	* Dhofar287-phos-52	0.00125542	7.20798	0.330083	0.794195	rejected for isochron construction
28	* Dhofar287-kfeld-60	0.000669886	8.01889	0.399901	0.954843	rejected for isochron construction
29	* Dhofar287-kfeld-61	0.00110129	8.21437	0.517329	0.754105	rejected for isochron construction
30	* Dhofar287-kfeld-62	0.00130077	6.16723	0.4518	0.957407	rejected for isochron construction
31	* Dhofar287-kfeld-65	0.00178147	4.88507	0.802322	0.71707
32	Dhofar287-phos-66	0.000118328	11.9412	0.281649	0.595707
33	Dhofar287-kfeld-64	0.00171062	4.12575	0.744564	0.697654
34	Dhofar287-phos-63	0.000396305	15.9192	0.30648	0.814728	rejected for isochron construction
35	Dhofar287-phos-58	0.000107126	8.02953	0.281718	0.584352
36	Dhofar287-kfeld-57	0.00136385	11.692	0.693457	0.768033
37	Dhofar287-kfeld-56	0.00183209	5.59673	0.697573	0.615089	rejected for isochron construction
38	Dhofar287-kfeld-55	0.00212717	3.82676	0.801794	0.62735	rejected for isochron construction
39	Dhofar287-kfeld-54	0.00236533	7.53241	0.828844	0.746394	rejected for isochron construction
40	Dhofar287-kfeld-53	0.00184789	11.5505	0.735879	0.892753
41	Dhofar287-kfeld-50	0.00126691	4.24752	0.622995	0.503504
42	Dhofar287-kfeld-49	0.00147494	4.41452	0.656315	0.546508
43	Dhofar287-phos-47	0.000980137	9.80231	0.351984	0.827934	rejected for isochron construction
44	dhofar287-phos-kfeld-mix-99	0.00323877	5.67947	0.670169	0.573621	rejected for isochron construction
45	dhofar287-phos-kfeld-mix-96	0.00146414	10.3086	0.476701	0.783959	rejected for isochron construction
46	dhofar287-kfeld-92	0.00162573	10.8099	0.705308	0.66012
47	dhofar287-kfeld-87	0.00778899	6.40766	0.947792	0.720517	rejected for isochron construction
48	dhofar287-phos-84	0.00114393	7.59963	0.350608	0.716998	rejected for isochron construction
49	dhofar287-kfeld-77	0.00266277	15.9135	0.805129	0.775668	rejected for isochron construction
50	dhofar287-kfeld-74	0.00173786	3.79802	0.735205	0.490918
51	dhofar287-phos-67	0.000110215	8.81486	0.28389	0.536122
52	* dhofar287-kfeld-69	0.000243605	5.90879	0.323029	0.699887
53	* dhofar287-kfeld-70	0.0010999	4.5344	0.535592	0.731731	rejected for isochron construction
54	* dhofar287-kfeld-71	0.00147142	4.34724	0.673535	0.672898
55	* dhofar287-kfeld72	0.00167649	4.71551	0.682808	0.618492	rejected for isochron construction
56	* dhofar287-kfeld-73	0.0015045	9.5291	0.630233	0.519018
57	* dhofar287-phos-83	0.000115015	10.8757	0.27679	0.563256	rejected for isochron construction
58	* dhofar287-kfeld-85	0.000309836	17.2352	0.318905	0.68577
59	* dhofar287-kfeld-88	0.0015366	9.24573	0.733085	0.689958
60	* dhofar287-kfeld-89	0.00273861	8.09203	0.966902	0.737613	best estimate for initial Pb
61	* dhofar287-kfeld-90	0.000804137	7.67829	0.43281	0.739027	rejected for isochron construction
62	* dhofar287-kfeld-91	0.00253452	10.5445	0.826309	0.909439	rejected for isochron construction
63	* dhofar287-phos-kfeld-mix-93	0.00049166	7.77277	0.37293	0.964961	rejected for isochron construction
64	* dhofar287-phos-kfeld-mix-94	0.00147533	7.47914	0.684475	0.792301
65	* dhofar287-phos-kfeld-mix-95	0.000601735	15.0547	0.435447	0.902267
66	* dhofar287-phos-kfeld-mix-97	0.00135079	10.5241	0.639529	0.969222
67	* dhofar287-phos-kfeld-mix-98	0.000365071	11.2247	0.354406	0.713014
68	* dhofar-phos-kfeld-mix-100	0.00071007	7.93771	0.459431	0.793441
	0	0	0	0	0
	0	0	0	0	0
	0	0	0	0	0
	0	0	0	0	0
	0	0	0	0	0
	0	0	0	0	0
	0	0	0	0	0
	0	0	0	0	0
	0	0	0	0	0
	0	0	0	0	0
	0	0	0	0	0
	0	0	0	0	0
	0	0	0	0	0
	0	0	0	0	0
	0	0	0	0	0
	0	0	0	0	0
	0	0	0	0	0
	0	0	0	0	0
	0	0	0	0	0
	0	0	0	0	0
	0	0	0	0	0
	0	0	0	0	0
	0	0	0	0	0
	0	0	0	0	0
	0	0	0	0	0
	0	0	0	0	0
	0	0	0	0	0
	0	0	0	0	0
	0	0	0	0	0
	0	0	0	0	0
	0	0	0	0	0
	0	0	0	0	0
	0	0	0	0	0
	0	0	0	0	0
	0	0	0	0	0
	0	0	0	0	0
	0	0	0	0	0
	0	0	0	0	0
	0	0	0	0	0
	0	0	0	0	0
	0	0	0	0	0
	0	0	0	0	0
	0	0	0	0	0
	0	0	0	0	0
	0	0	0	0	0
	0	0	0	0	0
	0	0	0	0	0
	0	0	0	0	0
	0	0	0	0	0
	0	0	0	0	0
	0	0	0	0	0
	0	0	0	0	0
	0	0	0	0	0
	0	0	0	0	0
	0	0	0	0	0
	0	0	0	0	0
	0	0	0	0	0
	0	0	0	0	0
	0	0	0	0	0
	0	0	0	0	0
	0	0	0	0	0
	0	0	0	0	0
	0	0	0	0	0
	0	0	0	0	0
	0	0	0	0	0
	0	0	0	0	0
	0	0	0	0	0
	0	0	0	0	0
	0	0	0	0	0
	0	0	0	0	0
	0	0	0	0	0
	0	0	0	0	0
	0	0	0	0	0
	0	0	0	0	0
	0	0	0	0	0
	0	0	0	0	0
	0	0	0	0	0
	0	0	0	0	0
	0	0	0	0	0
	0	0	0	0	0
	0	0	0	0	0
	0	0	0	0	0
	0	0	0	0	0
	0	0	0	0	0
	0	0	0	0	0
	0	0	0	0	0
	0	0	0	0	0
	0	0	0	0	0
	0	0	0	0	0
	0	0	0	0	0
	0	0	0	0	0
	0	0	0	0	0
	0	0	0	0	0

## Sheet: NWA 773
	sample name/analysed phase/spot#	204Pb/206Pb	%err 1S	207Pb/206Pb	%err 1S	Notes
1	* NWA773-kfeld-45	0.000216478	8.46196	0.27452	0.798105	rejected for isochron construction
2	* NWA773-kfeld-42	8.04707e-05	9.75273	0.255232	0.751591
3	* NWA773-kfeld-41	0.00100116	7.49976	0.446072	0.98128	rejected for isochron construction
4	* NWA773-phos-36	7.18911e-05	15.6502	0.243966	0.532414	rejected for isochron construction
5	* NWA773-phos-32	3.57025e-05	13.6894	0.241644	0.404158	rejected for isochron construction
6	* NWA773-kfeld-26	0.000234686	18.1802	0.292767	0.755612
7	* NWA773-kfeld-25	1.38095e-05	13.6159	0.238448	0.423126
8	* NWA773-kfeld-24	6.13269e-05	14.5823	0.245407	0.572416	rejected for isochron construction
9	NWA773-phos-49	2.45558e-05	13.2609	0.240736	0.402437
10	NWA773-phos-48	2.66931e-05	10.2245	0.238756	0.373022	rejected for isochron construction
11	NWA773-phos-47	1.67606e-05	13.7534	0.240151	0.366519
12	NWA773-phos-46	3.13566e-05	11.0427	0.243125	0.488238
13	NWA773-kfeld-40	0.00233476	8.24362	0.795129	0.913879
14	NWA773-phos-39	0.000167394	13.0574	0.2449	0.539548	rejected for isochron construction
15	NWA773-phos-38	8.22343e-05	9.73724	0.248082	0.45457	rejected for isochron construction
16	NWA773-phos-37	2.48528e-05	18.1765	0.247098	0.576186
17	NWA773-phos-35	5.424e-05	23.8204	0.24004	0.603214	rejected for isochron construction
18	NWA773-phos-34	9.00402e-05	6.15343	0.242143	0.395688	rejected for isochron construction
19	NWA773-phos-33	3.00383e-05	18.1927	0.241986	0.475431
20	NWA773-kfeld-31	0.00201492	52.4327	1.06994	1.47704	used for initial weighted average calculation
21	NWA773-kfeld-30	0.00319147	8.20824	0.96324	0.875044	rejected for isochron construction
22	NWA773-kfeld-29	0.00254574	5.678	0.421056	0.789189	rejected for isochron construction
23	NWA773-phos-28	1.70993e-05	16.5265	0.239259	0.426841
24	NWA773-phos-27	9.51394e-06	30.784	0.239943	0.436255
25	NWA773-phos-23	2.10775e-05	9.70434	0.23901	0.347126	rejected for isochron construction
26	NWA773-phos-22	2.91675e-05	9.84773	0.240002	0.377608	rejected for isochron construction
27	NWA773-phos-21	4.70029e-05	12.0671	0.240765	0.445568	rejected for isochron construction
28	NWA773-phos-20	0.00016063	6.41824	0.242456	0.452441	rejected for isochron construction
29	NWA773-phos-19	9.48669e-05	6.82048	0.24078	0.394031	rejected for isochron construction
30	NWA773-phos-18	0.000242798	7.81255	0.266325	0.496868	rejected for isochron construction
31	NWA773-kfeld-17	0.00291189	11.2225	0.820098	0.967294	rejected for isochron construction
32	NWA773-kfeld-16	0.00258701	10.6134	1.12415	0.884156	used for initial weighted average calculation
33	NWA773-kfeld-15	0.00308975	12.359	1.04243	1.03845	used for initial weighted average calculation
34	NWA773-kfeld-14	0.0030706	9.15431	1.07886	0.825427	used for initial weighted average calculation
35	NWA773-phos-13	0.000988827	6.08743	0.259609	0.668385	rejected for isochron construction
36	NWA773-phos-12	0.0006345	4.51977	0.251314	0.510744	rejected for isochron construction
37	NWA773-phos-11	0.00662331	8.30314	0.622667	1.09628	rejected for isochron construction
38	NWA773-phos-10	0.0076506	6.94646	0.501351	1.19022	rejected for isochron construction
39	NWA773-kfeld-9	0.000585854	7.04938	0.248119	0.62047	rejected for isochron construction
40	NWA773-kfeld-8	9.18109e-05	8.56784	0.238794	0.431932	rejected for isochron construction
41	NWA773-kfeld-7	0.00301376	10.4964	0.808744	0.917188	rejected for isochron construction
42	NWA773-badd-6	0.00016669	11.5132	0.248334	0.522442	rejected for isochron construction
43	NWA773-Badd-4	0.000439217	7.64994	0.241402	0.618465	rejected for isochron construction
44	NWA773-phos-3	8.32724e-05	7.76131	0.24007	0.389894	rejected for isochron construction
45	NWA773-badd-2	0.000216627	8.52381	0.243016	0.508715	rejected for isochron construction
46	NWA773-kfeld-64	0.017511	13.0493	0.9535	1.58258	rejected for isochron construction
47	NWA773-kfeld-63	0.00480549	15.3738	1.06915	1.18687	rejected for isochron construction
48	NWA773-badd-58	0.00446101	10.8636	0.29454	1.23629	rejected for isochron construction
49	NWA773-kfeld-57	0.0127933	5.65311	0.812493	1.07042	rejected for isochron construction
50	NWA773-kfeld-51	0.00195131	8.77539	0.310631	0.747182	rejected for isochron construction
51	NWA773-kfeld-50	0.00583221	11.0831	0.348531	1.03293	rejected for isochron construction
52	* NWA773-phos-55	0.000537341	7.30091	0.254077	0.494764	rejected for isochron construction
53	* NWA773-kfeld-56	0.0101906	4.18722	0.363646	0.867232	rejected for isochron construction
54	* NWA773-kfeld-59	0.000683246	34.3931	0.291258	1.57209	rejected for isochron construction
55	* NWA773-kfeld-60	0.000118998	10.3121	0.252107	0.508136	rejected for isochron construction
56	* NWA773-kfeld-61	0.00258898	6.78829	0.588864	0.792323	rejected for isochron construction
57	* NWA773-kfeld-62	0.000179182	7.75977	0.242216	0.291312	rejected for isochron construction
	0	0	0	0	0
	0	0	0	0	0
	0	0	0	0	0
	0	0	0	0	0
	0	0	0	0	0
	0	0	0	0	0
	0	0	0	0	0
	0	0	0	0	0
	0	0	0	0	0
	0	0	0	0	0
	0	0	0	0	0
	0	0	0	0	0
	0	0	0	0	0
	0	0	0	0	0
	0	0	0	0	0
	0	0	0	0	0
	0	0	0	0	0
	0	0	0	0	0
	0	0	0	0	0
	0	0	0	0	0
	0	0	0	0	0
	0	0	0	0	0
	0	0	0	0	0
	0	0	0	0	0
	0	0	0	0	0
	0	0	0	0	0
	0	0	0	0	0
	0	0	0	0	0
	0	0	0	0	0
	0	0	0	0	0
	0	0	0	0	0
	0	0	0	0	0
	0	0	0	0	0
	0	0	0	0	0
	0	0	0	0	0
	0	0	0	0	0
	0	0	0	0	0
	0	0	0	0	0
	0	0	0	0	0
	0	0	0	0	0
	0	0	0	0	0
	0	0	0	0	0
	0	0	0	0	0
	0	0	0	0	0
	0	0	0	0	0
	0	0	0	0	0
	0	0	0	0	0
	0	0	0	0	0
	0	0	0	0	0
	0	0	0	0	0
	0	0	0	0	0
	0	0	0	0	0
	0	0	0	0	0
	0	0	0	0	0
	0	0	0	0	0
	0	0	0	0	0
	0	0	0	0	0
	0	0	0	0	0
	0	0	0	0	0
	0	0	0	0	0
	0	0	0	0	0
	0	0	0	0	0
	0	0	0	0	0
	0	0	0	0	0
	0	0	0	0	0

## Sheet: NWA 2700
	sample name/analysed phase/spot#	204Pb/206Pb	%err 1S	207Pb/206Pb	%err 1S	Notes
1	NWA2700-kfeld-22	0.000497507	12.0978	0.317492	0.909508	rejected for isochron construction
2	NWA2700-kfeld-20	0.00234507	7.33381	0.340854	0.915736	rejected for isochron construction
3	NWA2700-kfeld-19	0.00225647	8.3662	0.357768	0.842025	rejected for isochron construction
4	NWA2700-kfeld-16	0.00163477	8.45016	0.365944	0.876242	rejected for isochron construction
5	NWA2700-kfeld-15	0.00067669	17.3468	0.314044	0.943074	rejected for isochron construction
6	NWA2700-kfeld-13	0.000408564	19.5145	0.390214	0.965502
7	NWA2700-kfeld-12	0.00210872	7.0212	0.353788	0.805153	rejected for isochron construction
8	NWA2700-kfeld-11	0.000943186	18.513	0.417838	1.1067	rejected for isochron construction
9	NWA2700-kfeld-10	0.000689754	20.2579	0.422307	1.19441
10	NWA2700-kfeld-9	0.00285252	8.16452	0.425188	0.968895	rejected for isochron construction
11	NWA2700-kfeld-8	0.00644724	6.34175	0.484741	1.10757	rejected for isochron construction
12	NWA2700-kfeld-7	0.000296252	23.8328	0.35701	0.974567
13	NWA2700-kfeld-6	0.00213237	16.5202	0.342464	1.18832	rejected for isochron construction
14	NWA2700-kfeld-5	0.00208595	8.71585	0.346391	0.949091	rejected for isochron construction
15	NWA2700-phos-4	0.00103943	12.3285	0.285354	0.980989	rejected for isochron construction
16	NWA2700-kfeld-2	0.00116966	11.6128	0.64874	1.01225
17	NWA2700-kfeld-1	0.000442539	18.0749	0.360064	1.03758
18	* NWA2700-kfeld-18	0.000344098	18.2616	0.327936	0.938719
19	NWA2700-kfeld-47	0.00071722	12.4579	0.390726	1.16115	rejected for isochron construction
20	NWA2700-kfeld-46	0.000906253	13.11	0.561291	1.078
21	NWA2700-kfeld-44	0.00247129	8.30581	0.534428	1.08611	rejected for isochron construction
22	NWA2700-kfeld-43	0.000653202	16.6714	0.373738	1.17396
23	NWA2700-kfeld-42	0.000339083	20.9496	0.365698	1.01099
24	NWA2700-kfeld-39	0.0182497	4.63203	0.491624	0.919328	rejected for isochron construction
25	NWA2700-phos-38	0.00931584	6.22106	0.465955	1.17675	rejected for isochron construction
26	NWA2700-sulf-36	0.00179413	7.51893	0.369754	1.0822	rejected for isochron construction
27	NWA2700-kfeld-35	0.000384551	11.7602	0.330401	0.760828
28	NWA2700-sulf-34	0.000259978	12.9391	0.32597	0.836007
29	NWA2700-sulf-33	0.00275271	8.46812	0.463591	1.21611	rejected for isochron construction
30	NWA2700-sulf-32	0.000504893	13.4704	0.355566	0.860165
31	NWA2700-kfeld-31	0.000412697	13.4024	0.397848	0.997224
32	NWA2700-kfeld-30	0.000449076	10.6018	0.332265	0.910399	rejected for isochron construction
33	NWA2700-kfeld-29	0.000536934	12.5104	0.368807	0.88964
34	NWA2700-kfeld-28	0.000939996	11.6224	0.462414	1.04423	rejected for isochron construction
35	NWA2700-kfeld-26	0.000442258	13.821	0.383403	0.953366
36	NWA2700-kfeld-23	0.000854394	9.89973	0.388378	0.973364	rejected for isochron construction
37	* NWA2700-kfeld-24	0.000288717	20.2582	0.335904	0.790011
38	* NWA2700-kfeld-40	0.000375111	20.8269	0.337664	1.03988
39	* NWA2700-kfeld-41	0.000555228	23.9623	0.431361	1.10782
40	* NWA2700-kfeld-45	0.00793386	6.94237	0.539234	1.03971	rejected for isochron construction
41	* NWA2700-kfeld-48	0.00143701	9.57024	0.373682	0.911678	rejected for isochron construction
42	NWA2700-matrix-57	0.000584803	14.8779	0.363144	0.96139
43	NWA2700-kfeld-55	0.00196767	7.58857	0.36944	1.05477	rejected for isochron construction
44	NWA2700-kfeld-53	0.00453697	8.62707	0.387621	1.11811	rejected for isochron construction
45	NWA2700-kfeld-52	0.00257737	25.1211	0.323699	1.70024	rejected for isochron construction
	0	0	0	0	0
	0	0	0	0	0
	0	0	0	0	0
	0	0	0	0	0
	0	0	0	0	0
	0	0	0	0	0
	0	0	0	0	0
	0	0	0	0	0
	0	0	0	0	0
	0	0	0	0	0
	0	0	0	0	0
	0	0	0	0	0
	0	0	0	0	0
	0	0	0	0	0
	0	0	0	0	0
	0	0	0	0	0
	0	0	0	0	0
	0	0	0	0	0
	0	0	0	0	0
	0	0	0	0	0
	0	0	0	0	0
	0	0	0	0	0
	0	0	0	0	0
	0	0	0	0	0
	0	0	0	0	0
	0	0	0	0	0
	0	0	0	0	0
	0	0	0	0	0
	0	0	0	0	0
	0	0	0	0	0
	0	0	0	0	0
	0	0	0	0	0
	0	0	0	0	0
	0	0	0	0	0
	0	0	0	0	0
	0	0	0	0	0
	0	0	0	0	0
	0	0	0	0	0
	0	0	0	0	0
	0	0	0	0	0
	0	0	0	0	0
	0	0	0	0	0
	0	0	0	0	0
	0	0	0	0	0
	0	0	0	0	0
	0	0	0	0	0
	0	0	0	0	0
	0	0	0	0	0
	0	0	0	0	0
	0	0	0	0	0
	0	0	0	0	0
	0	0	0	0	0
	0	0	0	0	0
	0	0	0	0	0
	0	0	0	0	0
	0	0	0	0	0
	0	0	0	0	0
	0	0	0	0	0
	0	0	0	0	0
	0	0	0	0	0
	0	0	0	0	0
	0	0	0	0	0
	0	0	0	0	0
	0	0	0	0	0
	0	0	0	0	0
	0	0	0	0	0
	0	0	0	0	0
	0	0	0	0	0
	0	0	0	0	0

## Sheet: NWA 2727
	sample name/analysed phase/spot#	204Pb/206Pb	%err 1S	207Pb/206Pb	%err 1S	Notes
1	* NWA2727-kfeld-14	0.00568276	11.0524	0.317588	1.46791	rejected for isochron construction
2	NWA2727-kfeld-16	0.0189966	7.11783	0.526726	1.55477	rejected for isochron construction
3	NWA2727-sulf-15	0.00694576	8.29431	0.342509	1.51191	rejected for isochron construction
4	NWA2727-sulf-13	0.0192691	6.60263	0.459365	1.63949	rejected for isochron construction
5	NWA2727-kfeld-12	0.0165226	8.82196	0.444851	1.59464	rejected for isochron construction
6	NWA2727-sulf-11	0.0193614	7.44968	0.461698	1.53421	rejected for isochron construction
7	NWA2727-phos-10	0.0194296	5.40976	0.479781	1.72245	rejected for isochron construction
8	NWA2727-sulf-9	0.0134801	6.55108	0.785724	1.41045	best estimate for initial Pb
9	NWA2727-kfeld-8	0.0127674	6.68732	0.413263	1.65025	rejected for isochron construction
10	NWA2727-sulf-7	0.0164889	8.51175	0.436187	1.70069	rejected for isochron construction
11	NWA2727-phos-6	0.00774824	13.3594	0.322946	1.78738	rejected for isochron construction
12	NWA2727-kfeld-5	0.00277331	9.11383	0.279872	1.37898	rejected for isochron construction
13	NWA2727-sulf-4	0.0201969	5.59135	0.492299	1.57288	rejected for isochron construction
14	NWA2727-phos-3	0.00882822	6.83499	0.365974	1.47755	rejected for isochron construction
15	NWA2727-phos-2	0.0106439	7.10359	0.371065	1.37917	rejected for isochron construction
16	NWA2727-phos-1	0.0151019	6.96684	0.427398	1.43748	rejected for isochron construction
17	NWA2727-badd@1	0.00483287	19.384	0.331351	1.72431	rejected for isochron construction
18	NWA2727-phos-30	0.0035521	9.92579	0.286963	1.13099	rejected for isochron construction
19	NWA2727-phos-29	0.0112028	7.07177	0.389809	1.3353	rejected for isochron construction
20	NWA2727-kfeld-26	0.000676626	14.7554	0.264778	0.952452
21	NWA2727-phos-25	0.00410304	8.19271	0.301527	1.14601	rejected for isochron construction
22	NWA2727-kfeld-24	0.00374988	9.69833	0.288312	1.08321	rejected for isochron construction
23	NWA2727-kfeld-23	0.00445094	8.76822	0.297348	1.15626	rejected for isochron construction
24	NWA2727-kfeld-22	0.0418166	2.87345	0.709751	0.706106	rejected for isochron construction
25	NWA2727-phos-21	0.0371308	8.08771	0.629192	1.44938	rejected for isochron construction
26	NWA2727-phos-19	0.011012	7.90855	0.362691	1.23129	rejected for isochron construction
27	NWA2727-phos-17	0.00661019	7.02333	0.336395	1.10299	rejected for isochron construction
28	* NWA2727-phos-20	0.00138519	13.8734	0.259848	1.08121	rejected for isochron construction
29	* NWA2727-kfeld-28	0.000718161	14.3863	0.255777	1.00354
30	* NWA2727-kfeld-32	0.00718635	8.72646	0.345389	0.97929	rejected for isochron construction
31	NWA2727-kfeld-33	0.0125945	4.38616	0.416161	1.08018	rejected for isochron construction
32	NWA2727-kfeld-34	0.00932126	5.88547	0.364483	1.13723	rejected for isochron construction
33	NWA2727-phos-35	0.0157442	3.22939	0.428014	0.940016	rejected for isochron construction
34	NWA2727-kfeld-37	0.00131947	12.9842	0.26015	1.02507	rejected for isochron construction
35	NWA2727-kfeld-38	0.00291048	7.57697	0.27966	0.90685	rejected for isochron construction
36	NWA2727-kfeld-39	0.00855719	6.22202	0.35226	1.16885	rejected for isochron construction
37	NWA2727-phos-40	0.00156892	10.7331	0.26954	0.981341	rejected for isochron construction
38	NWA2727-phos-43	0.0105803	6.22315	0.362767	1.08221	rejected for isochron construction
39	NWA2727-phos-44	0.00269688	7.69621	0.275158	0.955458	rejected for isochron construction
40	NWA2727-phos-45	0.001947	8.469	0.272322	0.914606	rejected for isochron construction
41	NWA2727-phos-46	0.0123238	7.26323	0.40531	1.27133	rejected for isochron construction
42	NWA2727-kfeld-49	0.00974816	7.11796	0.381366	1.16622	rejected for isochron construction
43	NWA2727-kfeld-50	0.000344857	14.2162	0.247599	0.753
44	NWA2727-kfeld-51	0.000243268	11.3931	0.24495	0.497705
45	NWA2727-kfeld-52	0.0021106	14.0735	0.272329	1.11172	rejected for isochron construction
46	NWA2727-kfeld-53	0.00639608	10.3609	0.394962	1.10591	rejected for isochron construction
47	NWA2727-kfeld-54	0.00392255	10.1963	0.294036	1.16531	rejected for isochron construction
48	* NWA2727-kfeld-36	0.00571347	6.88013	0.309081	0.910269	rejected for isochron construction
49	* NWA2727-kfeld-42	0.0213736	5.77502	0.467741	1.04655	rejected for isochron construction
50	* NWA2727-phos-47	0.00694798	12.7963	0.331621	1.117	rejected for isochron construction
51	* NWA2727-kfeld-48	0.00139765	4.72541	0.258503	0.659805	rejected for isochron construction
52	NWA2727-phos-80	0.0104302	8.61345	0.381686	1.34707	rejected for isochron construction
53	NWA2727-sulf-79	0.00697767	4.9537	0.336237	1.05956	rejected for isochron construction
54	NWA2727-sulf-78	0.000675757	6.40974	0.253179	0.527134	rejected for isochron construction
55	NWA2727-kfeld-76	0.00131551	12.2796	0.264746	1.05974	rejected for isochron construction
56	NWA2727-kfeld-75	0.00116105	10.9342	0.25913	0.936481	rejected for isochron construction
57	NWA2727-phos-74	0.00761802	7.57918	0.346657	1.16304	rejected for isochron construction
58	NWA2727-sulf-73	0.00321393	8.78004	0.282566	1.02915	rejected for isochron construction
59	NWA2727-sulf-72	0.0111749	7.41607	0.382649	1.36703	rejected for isochron construction
60	NWA2727-phos-71	0.00352107	9.39799	0.295925	1.19745	rejected for isochron construction
61	NWA2727-kfeld-70	0.0015455	10.0539	0.259578	0.833477	rejected for isochron construction
62	NWA2727-sulf-69	0.00759046	10.8799	0.356067	1.16187	rejected for isochron construction
63	NWA2727-phos-68	0.00103979	12.9331	0.257033	0.97156	rejected for isochron construction
64	NWA2727-phos-66	0.00740068	10.0865	0.349523	1.03289	rejected for isochron construction
65	NWA2727-phos-67	0.00259585	9.15899	0.284008	1.01798	rejected for isochron construction
66	NWA2727-phos-65	0.000734512	9.10425	0.252531	0.700299	rejected for isochron construction
67	NWA2727-phos-64	0.00337621	7.83505	0.275966	0.938519	rejected for isochron construction
68	NWA2727-phos-63	0.00128108	10.2562	0.258035	0.815182	rejected for isochron construction
69	NWA2727-phos-61	0.0175415	6.38814	0.439835	1.15374	rejected for isochron construction
70	NWA2727-phos-60	0.00981222	10.2603	0.372164	1.07663	rejected for isochron construction
71	NWA2727-phos-59	0.0102012	6.36378	0.386659	1.05787	rejected for isochron construction
72	NWA2727-sulf-58	0.00360244	8.61504	0.297876	0.99904	rejected for isochron construction
73	NWA2727-sulf-57	0.00382337	8.62821	0.29274	1.0015	rejected for isochron construction
74	NWA2727-sulf-56	0.00198216	7.32987	0.264747	0.78351	rejected for isochron construction
75	NWA2727-sulf-55	0.00461368	9.84873	0.300499	1.22661	rejected for isochron construction
76	* NWA2727-phos-77	0.000575127	15.0174	0.245126	0.832803	rejected for isochron construction
	0	0	0	0	0
	0	0	0	0	0
	0	0	0	0	0
	0	0	0	0	0
	0	0	0	0	0
	0	0	0	0	0
	0	0	0	0	0
	0	0	0	0	0
	0	0	0	0	0
	0	0	0	0	0
	0	0	0	0	0
	0	0	0	0	0
	0	0	0	0	0
	0	0	0	0	0
	0	0	0	0	0
	0	0	0	0	0

## Sheet: NWA 2977
	sample name/analysed phase/spot#	204Pb/206Pb	%err 1S	207Pb/206Pb	%err 1S	Notes
1	NWA2977-kfeld-48	0.00187779	8.57448	0.257238	1.04691	rejected for isochron construction
2	NWA2977-phos-47	0.00662638	8.38381	0.306193	1.32815	rejected for isochron construction
3	NWA2977-phos-46	0.00797021	9.51987	0.32743	1.50973	rejected for isochron construction
4	NWA2977-phos-45	0.0221032	11.4606	0.534738	1.43353	rejected for isochron construction
5	NWA2977-phos-44	0.000871287	14.126	0.25048	1.0149	rejected for isochron construction
6	NWA2977-phos-43	0.0157384	10.1166	0.429662	1.61916	rejected for isochron construction
7	NWA2977-kfeld-42	0.00330784	22.6703	0.923855	1.3727
8	NWA2977-kfeld-41	0.00157581	15.5846	0.321391	1.32594	rejected for isochron construction
9	NWA2977-kfeld-40	0.00437706	11.9295	0.647189	1.52228	rejected for isochron construction
10	NWA2977-kfeld-39	0.00791816	7.81681	0.365191	1.24897	rejected for isochron construction
11	NWA2977-phos-38	0.00558342	10.6107	0.319658	1.34546	rejected for isochron construction
12	NWA2977-kfeld-37	0.00187828	25.4437	0.950474	1.25135
13	NWA2977-kfeld-36	0.00397148	21.7489	1.08591	1.39778	used for initial weighted average calculation
14	NWA2977-kfeld-35	0.00406608	11.9511	1.10237	1.08017	rejected for isochron construction
15	NWA2977-kfeld-34	0.0252544	13.0423	0.969007	1.66451	rejected for isochron construction
16	NWA2977-phos-33	0.00241247	8.88695	0.258626	1.00715	rejected for isochron construction
17	NWA2977-kfeld-32	0.034421	14.0042	0.967424	1.72242	rejected for isochron construction
18	NWA2977-phos-31	0.000399107	16.9412	0.249177	0.934037	rejected for isochron construction
19	NWA2977-phos-30	0.000455102	11.1745	0.268542	0.82863	rejected for isochron construction
20	NWA2977-kfeld-29	0.00518362	35.5687	1.12831	1.71771	used for initial weighted average calculation
21	NWA2977-phos-28	0.000569604	10.1295	0.252093	0.836689	rejected for isochron construction
22	NWA2977-kfeld-27	0.00365695	20.4519	1.03807	1.33036
23	NWA2977-kfeld-26	0.0047599	11.5839	0.763644	1.16069	rejected for isochron construction
24	NWA2977-phos-25	0.000185522	14.4512	0.269194	0.771035	rejected for isochron construction
25	NWA2977-kfeld-24	0.00360189	21.1006	1.11155	1.34799	used for initial weighted average calculation
26	NWA2977-phos-23	0.000181266	16.3749	0.260508	0.794267	rejected for isochron construction
27	NWA2977-kfeld-22	0.00549733	12.2092	1.11758	1.17781	rejected for isochron construction
28	NWA2977-kfeld-21	0.00615715	13.721	1.05523	1.27214	rejected for isochron construction
29	NWA2977-kfeld-20	0.00590621	16.4007	0.896108	1.39922	rejected for isochron construction
30	NWA2977-phos-19	0.00014594	14.6764	0.241128	0.751484	rejected for isochron construction
31	NWA2977-phos-18	0.000153793	14.8154	0.240798	0.75692	rejected for isochron construction
32	NWA2977-kfeld-17	0.000953026	9.73331	0.252702	0.88666	rejected for isochron construction
33	NWA2977-phos-16	0.00950485	10.0919	0.407623	1.46714	rejected for isochron construction
34	NWA2977-phos-15	8.68668e-05	23.5719	0.24066	0.787313	rejected for isochron construction
35	NWA2977-kfeld-14	0.00509483	27.3102	0.949978	1.59587
36	NWA2977-kfeld-11	0.00871547	25.1291	0.992992	1.74819	rejected for isochron construction
37	NWA2977-badd-10	0.004757	11.7128	0.286392	1.33262	rejected for isochron construction
38	NWA2977-badd-9	0.000153916	13.1999	0.239354	0.728077	rejected for isochron construction
39	NWA2977-badd-8	0.000143058	6.9253	0.239924	0.59086	rejected for isochron construction
40	NWA2977-kfeld-7	0.00160492	8.75593	0.270391	0.766528	rejected for isochron construction
41	NWA2977-phos-6	0.00054008	10.5736	0.297856	0.946726	rejected for isochron construction
42	NWA2977-kfeld-5	0.000410282	14.4891	0.264767	0.900492	rejected for isochron construction
43	NWA2977-kfeld-4	0.00139979	20.3513	0.637008	1.30634
44	NWA2977-phos-3	3.65242e-05	16.589	0.239786	0.620146	rejected for isochron construction
45	NWA2977-phos-75	2.26569e-05	21.8488	0.240214	0.525114
46	NWA2977-kfeld-74	0.0014388	12.711	0.593433	1.01847
47	NWA2977-kfeld-73	0.00262699	6.51687	1.05206	0.667712
48	NWA2977-kfeld-72	0.00281653	20.9172	0.953512	1.32845
49	NWA2977-kfeld-71	0.00219969	22.4815	0.918763	1.52346
50	NWA2977-phos-69	3.30757e-05	25.0182	0.239281	0.586382
51	NWA2977-phos-67	1.82621e-05	20.7175	0.240034	0.489225
52	NWA2977-phos-64	2.97768e-05	19.6401	0.243999	0.53165
53	NWA2977-kfeld-63	0.00252876	14.081	1.03906	1.08797
54	NWA2977-kfeld-62	0.00263179	12.8784	1.11015	0.951699	used for initial weighted average calculation
55	NWA2977-kfeld-61	0.00284784	10.3156	1.05197	0.835536
56	NWA2977-kfeld-60	0.00101613	23.305	0.281357	1.3934	rejected for isochron construction
57	NWA2977-phos-57	9.88699e-05	12.4616	0.243079	0.53232	rejected for isochron construction
58	NWA2977-phos-56	4.17602e-05	17.6801	0.243019	0.527003
59	NWA2977-phos-55	2.47245e-05	19.2961	0.241249	0.511157
60	NWA2977-kfeld-54	0.00184851	21.6444	0.911828	1.5942
61	NWA2977-kfeld-52	0.000480759	15.1036	0.402128	1.06008
62	NWA2977-kfeld-51	0.000131931	11.5456	0.264694	0.595937
63	NWA2977-phos-50	2.62312e-05	16.7323	0.240959	0.49175
64	* NWA2977-phos-49	4.61917e-05	34.0674	0.247178	0.780899
65	NWA2977-phos-70	1.23061e-05	33.4018	0.240544	0.531199
66	NWA2977-phos-68	1.14491e-05	44.7401	0.23934	0.600296
67	NWA2977-phos-66	4.57363e-06	70.7439	0.241085	0.600365
68	NWA2977-phos-65	2.79803e-05	33.3576	0.235885	0.648341	rejected for isochron construction
69	NWA2977-phos-59	0.000125155	44.7443	0.249889	1.06245

## Sheet: NWA 3170
	sample name/analysed phase/spot#	204Pb/206Pb	%err 1S	207Pb/206Pb	%err 1S	Notes
1	NWA3170-phos-30	1.25055e-05	15.0283	0.240063	0.411442
2	NWA3170-kfeld-29	0.00290267	9.14358	1.13964	0.862664	rejected for isochron construction
3	NWA3170-kfeld-28	0.00452405	9.21582	1.10596	0.911023	rejected for isochron construction
4	NWA3170-kfeld-27	0.0120786	6.74332	1.05969	1.0954	rejected for isochron construction
5	NWA3170-phos-26	2.37956e-05	23.3865	0.240993	0.575712	rejected for isochron construction
6	NWA3170-phos-22	6.54754e-05	21.8444	0.240222	0.684509	rejected for isochron construction
7	NWA3170-kfeld-21	0.00935844	6.87846	1.04763	0.982094	rejected for isochron construction
8	NWA3170-kfeld-20	0.0221246	6.20431	0.984289	1.01016	rejected for isochron construction
9	NWA3170-kfeld-19	0.0215503	5.49147	0.983578	1.11675	rejected for isochron construction
10	NWA3170-kfeld-18	0.0182666	7.21881	0.828468	0.885647	rejected for isochron construction
11	NWA3170-kfeld-17	0.0280806	4.72714	0.877586	0.922853	rejected for isochron construction
12	NWA3170-kfeld-16	0.00600517	6.37929	1.0738	0.867626	rejected for isochron construction
13	NWA3170-phos-14	6.33809e-05	20.7992	0.241448	0.684145	rejected for isochron construction
14	NWA3170-phos-13	3.75293e-05	25.5006	0.2424	0.659294	rejected for isochron construction
15	NWA3170-phos-12	0.00169895	6.70148	0.259402	0.769095	rejected for isochron construction
16	NWA3170-kfeld-11	0.00338264	5.59033	1.11984	0.692719	rejected for isochron construction
17	NWA3170-kfeld-10	0.0111973	5.65035	1.07443	0.915539	rejected for isochron construction
18	NWA3170-kfeld-9	0.0177451	7.51303	0.975184	1.10996	rejected for isochron construction
19	NWA3170-kfeld-8	0.00906112	7.30061	1.07576	1.04577	rejected for isochron construction
20	NWA3170-phos-7	0.000290833	8.40519	0.245113	0.609646	rejected for isochron construction
21	NWA3170-phos-6	7.2482e-05	10.0513	0.241256	0.494495	rejected for isochron construction
22	NWA3170-sulf-4	0.011256	10.5855	0.402745	1.58392	rejected for isochron construction
23	NWA3170-kfeld-2	0.00329663	6.75218	0.435539	0.894235	rejected for isochron construction
24	NWA3170-kfeld-1	0.00497525	8.78414	0.732926	1.13072	rejected for isochron construction
25	* NWA3170-kfeld-5	0.0118344	11.0324	1.04353	0.929088	rejected for isochron construction
26	* NWA3170-sulf-3	0.00959579	7.97213	0.381053	1.10301	rejected for isochron construction
27	NWA3170-phos-25	9.00613e-06	31.6425	0.240119	0.515259
28	NWA3170-phos-24	9.83595e-06	35.3688	0.239144	0.549968
29	NWA3170-phos-23	1.11048e-05	37.8103	0.240475	0.580018
30	NWA3170-phos-15	6.4883e-05	35.3698	0.238892	0.836521	rejected for isochron construction
31	NWA3170-phos-55	0.000206754	14.6741	0.242316	0.744064	rejected for isochron construction
32	NWA3170-kfeld-52	9.95188e-05	11.0475	0.242758	0.566022	rejected for isochron construction
33	NWA3170-phos-50	0.000575701	8.40026	0.248097	0.692982	rejected for isochron construction
34	NWA3170-kfeld-49	0.00288176	14.0747	1.12353	1.06884	rejected for isochron construction
35	NWA3170-kfeld-48	0.00223529	15.974	1.09886	1.13303	used for initial weighted average calculation
36	NWA3170-kfeld-47	0.0031141	14.055	1.12887	1.09406	rejected for isochron construction
37	NWA3170-kfeld-46	0.00213998	17.4523	1.12023	1.15967	used for initial weighted average calculation
38	NWA3170-phos-45	2.17177e-05	28.1866	0.240012	0.611998	rejected for isochron construction
39	NWA3170-phos-44	0.000204071	10.9735	0.243015	0.666252	rejected for isochron construction
40	NWA3170-phos-42	0.000123248	10.1398	0.241958	0.574689	rejected for isochron construction
41	NWA3170-kfeld-41	0.00305899	16.3727	1.0173	1.43019	rejected for isochron construction
42	NWA3170-kfeld-40	0.00304746	14.6035	1.14455	1.11222	rejected for isochron construction
43	NWA3170-kfeld-37	0.00190523	19.3521	1.12464	1.17275	used for initial weighted average calculation
44	NWA3170-phos-36	4.40717e-05	21.6678	0.242946	0.645667	rejected for isochron construction
45	NWA3170-kfeld-35	0.00146438	17.5156	1.08406	1.06835	used for initial weighted average calculation
46	NWA3170-phos-34	0.000127356	7.61138	0.240634	0.512154	rejected for isochron construction
47	NWA3170-phos-33	7.73616e-05	9.00714	0.240905	0.493763	rejected for isochron construction
48	NWA3170-kfeld-32	0.00300813	20.1283	1.08288	1.34119	rejected for isochron construction
49	NWA3170-kfeld-31	0.00315859	16.4763	1.13948	1.24868	rejected for isochron construction
50	* NWA3170-phos-51	0.00297495	8.31599	0.275854	0.86537	rejected for isochron construction
51	* NWA3170-kfeld-38-kfeld part	0.00201116	21.9253	1.10279	1.12745	used for initial weighted average calculation
52	* NWA3170-kfeld-38-phos part	0.000246912	24.656	0.291644	1.23732	rejected for isochron construction
53	NWA3170-phos-43	9.57456e-06	35.3884	0.241501	0.558851
54	NWA3170-phos-39	2.49789e-05	28.9062	0.241683	0.627079
55	NWA3170-kfeld-66	0.00319051	9.62417	0.854461	0.986728	rejected for isochron construction
56	NWA3170-kfeld-65	0.00226594	9.65824	1.0374	0.843735
57	NWA3170-kfeld-61	0.00173486	24.4897	0.738831	1.30985
58	NWA3170-phos-59	6.0509e-05	8.6765	0.240202	0.445095	rejected for isochron construction
59	NWA3170-phos-58	3.90276e-05	15.3296	0.240631	0.512146	rejected for isochron construction
60	NWA3170-kfeld-57	0.000260853	14.8617	0.253046	0.819282	rejected for isochron construction
61	* NWA3170-kfeld-68	0.00148444	7.53022	0.378619	0.861742	rejected for isochron construction
62	* NWA3170-kfeld-67	0.00348156	10.3284	0.831738	1.13296	rejected for isochron construction
63	NWA3170-phos-60	2.0811e-05	40.8703	0.241322	0.673714
64	NWA3170-kfeld-56	0.000154824	33.3701	0.245674	0.982828	rejected for isochron construction

## Sheet: NWA 3333
	sample name/analysed phase/spot #	204Pb/206Pb	%err 1S	207Pb/206Pb	%err 1S	Notes
1	NWA3333-phos-38	0.000197519	9.71007	0.245908	0.771191	rejected for isochron construction
2	NWA3333-phos-37	0.00014043	10.8758	0.244265	0.746814	rejected for isochron construction
3	NWA3333-kfeld-33	0.008724	8.14274	0.563663	1.32972	rejected for isochron construction
4	NWA3333-phos-32	0.000728957	7.9279	0.24923	0.830787	rejected for isochron construction
5	NWA3333-phos-31	4.61304e-05	12.3065	0.242124	0.709715
6	NWA3333-phos-30	0.000165321	9.5263	0.24518	0.730272	rejected for isochron construction
7	NWA3333-phos-27	0.000342633	7.1937	0.247146	0.788356	rejected for isochron construction
8	NWA3333-phos-26	0.000289819	8.79656	0.243988	0.782393	rejected for isochron construction
9	NWA3333-phos-25	0.000166053	6.89999	0.244943	0.689933	rejected for isochron construction
10	NWA3333-phos-24	0.000538476	6.73963	0.255374	0.700948	rejected for isochron construction
11	NWA3333-phos-23	0.000407757	12.2655	0.248055	0.929687	rejected for isochron construction
12	NWA3333-kfeld-22	0.0186987	12.5347	0.693325	1.54201	rejected for isochron construction
13	NWA3333-phos-21	0.00010432	8.15861	0.241059	0.698102	rejected for isochron construction
14	NWA3333-badd-20	0.00493643	12.05	0.244486	0.869917	rejected for isochron construction
15	NWA3333-phos-18	0.0244779	4.97442	0.592048	1.16837	rejected for isochron construction
16	NWA3333-sulf-17	0.00631043	8.5415	0.522151	1.09109	rejected for isochron construction
17	NWA3333-sulf-16	0.00948457	7.46826	0.466174	1.2206	rejected for isochron construction
18	NWA3333-sulf-15	0.00660996	11.3303	0.453281	1.25682	rejected for isochron construction
19	NWA3333-phos-14	4.36454e-05	11.9223	0.23833	0.697901
20	NWA3333-sulf-13	0.0015998	13.8445	0.346696	1.21958	rejected for isochron construction
21	NWA3333-phos-12	0.00214996	22.4234	0.313197	1.60737	rejected for isochron construction
22	NWA3333-kfeld-7	0.00294026	11.9419	1.12029	0.844593	used for initial weighted average calculation
23	NWA3333-kfeld-6	0.00343296	20.2864	1.12641	1.48936	used for initial weighted average calculation
24	NWA3333-kfeld-5	0.00301314	18.5368	1.05939	1.41778	used for initial weighted average calculation
25	NWA3333-kfeld-4	0.0049994	15.9492	1.05437	1.37368	rejected for isochron construction
26	NWA3333-phos-3	0.000223181	9.91314	0.242086	0.80164	rejected for isochron construction
27	NWA3333-phos-2	0.000131842	11.6557	0.242127	0.765022	rejected for isochron construction
28	* NWA3333-kfeld-9	0.00136674	13.9908	0.482749	1.3413
29	* NWA3333-phos-10	0.000492502	5.99408	0.317433	1.42637	rejected for isochron construction
30	* NWA3333-phos-19	0.00095694	35.14	0.425647	1.30398
31	* NWA3333-phos-28	0.00170973	7.85995	0.288761	1.01359	rejected for isochron construction
32	* NWA3333-phos-29	0.000326261	8.75453	0.266614	0.837027	rejected for isochron construction
33	* NWA3333-kfeld-34	0.00466388	9.35708	1.04162	0.907741	rejected for isochron construction
34	* NWA3333-kfeld-35	0.000214771	6.05619	0.275201	0.834527
35	* NWA3333-kfeld-36	0.0026672	9.07008	0.529244	1.02681	rejected for isochron construction
36	NWA3333-kfeld-54	0.00199222	4.90596	0.28085	0.632863	rejected for isochron construction
37	NWA3333-kfeld-52	0.00308256	14.0533	0.337732	1.35836	rejected for isochron construction
38	NWA3333-phos-51	0.0125994	7.53466	0.451594	1.11395	rejected for isochron construction
39	NWA3333-kfeld-49	0.00285062	4.90984	0.3822	0.715791	rejected for isochron construction
40	NWA3333-kfeld-48	0.00181939	7.66321	0.27504	0.756208	rejected for isochron construction
41	NWA3333-kfeld-47	0.00174948	13.9138	0.282367	1.13547	rejected for isochron construction
42	NWA3333-sulf-46	0.00526036	9.84464	0.462376	1.1841	rejected for isochron construction
43	NWA3333-kfeld-44	0.000347006	16.4268	0.289328	0.976661
44	NWA3333-phos-43	0.00957945	9.22399	0.422573	1.25853	rejected for isochron construction
45	NWA3333-phos-42	0.00714395	11.7536	0.362226	1.21572	rejected for isochron construction
46	NWA3333-phos-41	0.000493146	5.42227	0.261461	0.561674	rejected for isochron construction
47	NWA3333-phos-39	0.00144335	7.84344	0.300334	0.811596	rejected for isochron construction
48	* NWA3333-kfeld-45	0.000397378	27.8886	0.316857	1.06402
49	* NWA3333-kfeld-53	0.00386048	8.18519	0.739027	0.865742	rejected for isochron construction
50	NWA3333-phos-72	0.000266798	14.3156	0.266249	0.761377	rejected for isochron construction
51	NWA3333-sulf-67	0.00182077	11.1451	0.266304	0.991059	rejected for isochron construction
52	NWA3333-phos-65	0.00178941	10.0686	0.285027	0.997353	rejected for isochron construction
53	NWA3333-kfeld-64	0.00157735	11.1979	0.480368	0.926993	rejected for isochron construction
54	NWA3333-kfeld-62	0.00272805	14.3281	0.856944	1.16
55	NWA3333-phos-60	0.00185984	9.84842	0.34011	1.00558	rejected for isochron construction
56	NWA3333-phos-59	0.00161764	12.5694	0.307639	1.11282	rejected for isochron construction
57	* NWA3333-kfeld-56	5.23779e-05	16.9805	0.242217	0.60401
58	* NWA3333-kfeld-63	0.00120641	17.8975	0.392352	1.16476	rejected for isochron construction
59	* NWA3333-sulf-75	0.00420672	13.9656	0.464628	1.24896	rejected for isochron construction
60	* NWA3333-sulf-80x	0.00137904	25.8445	0.720126	1.25834
61	NWA3333-sulf-89	0.011612	3.5365	0.894647	0.799319	rejected for isochron construction
62	NWA3333-sulf-85	0.00336552	7.50604	0.682089	0.812632	rejected for isochron construction
63	NWA3333-sulf-83	0.00254012	7.3165	0.525501	0.735651	rejected for isochron construction
64	NWA333-sulf-82	0.00440598	11.4845	0.372067	1.12402	rejected for isochron construction
65	NWA3333-sulf-81	0.00751446	23.4801	0.451479	2.29604	rejected for isochron construction
66	NWA3333-phos-88	0.000423719	9.14349	0.253672	0.523305	rejected for isochron construction
67	* NWA3333-sulf-90	0.00469166	6.34026	1.05521	0.562027	rejected for isochron construction
68	* NWA3333-sulf-86	0.00183178	8.0847	0.69095	0.855106
69	* NWA3333-phos-84	0.00011863	10.3963	0.240568	0.510093	rejected for isochron construction
70	* NWA3333-sulf-87	0.00453223	10.8046	0.558968	1.21596	rejected for isochron construction
