# Supplementary material for: Pb-Pb ages and initial Pb isotopic composition of lunar meteorites: NWA 773 clan, NWA 4734, and Dhofar 287
Source: Meteorit Planet Sci. Author manuscript; Available in PMC 2021 Aug 9. (PMC7611475; doi:10.1111/maps.13547)
Supplement: Standard [file EMS131186-supplement-Standard.xls]

## Sheet: dhofar 287
Analysis #	Analysis name			Ipr (nA)	207Pb/206Pb	1se(%)	208Pb/206Pb	1se(%)	206Pb/204Pb	1se(%)	207Pb/204Pb	1se(%)	208Pb/204Pb	1se(%)	204Pb/Coeff	1se(%)	206Pb/Coeff	1se(%)	207Pb/Coeff	1se(%)	208Pb/Coeff	1se(%)	204Pb/206Pb	1se(%)
		session	date		H1/C		H2/C		C/L2		H1/L2		H2/L2		L2		C		H1		H2		L2/C		slit
1	BCR-2G_Pb-multi_20180807_@18	#1	2018-08-01	10.4592	0.825544	0.113002	2.05889	0.0926373	18.6718	0.396215	15.4215	0.364087	38.4436	0.375958	116.148	0.523217	2164.47	0.408597	1787.55	0.419309	4456.43	0.422122	0.0535883	0.393567	250
2	BCR-2G_Pb-multi_20180807_@17	#1	2018-08-01	10.4549	0.824741	0.112122	2.05924	0.0918879	18.5494	0.333295	15.2855	0.335096	38.1538	0.328879	118.559	0.492556	2199.5	0.467531	1815.15	0.479479	4531.27	0.481684	0.0539274	0.333295	250
3	BCR-2G_Pb-multi_20180807_@16	#1	2018-08-01	10.4923	0.826497	0.112204	2.06371	0.0919721	18.5671	0.35602	15.3655	0.335471	38.3039	0.334948	117.918	0.560121	2194.41	0.446695	1810.86	0.461318	4520.74	0.446372	0.0538848	0.358403	250
4	BCR-2G_Pb-multi_20180807_@15	#1	2018-08-01	11.0266	0.824979	0.0995882	2.05281	0.0816634	18.5587	0.296287	15.3228	0.297882	38.1261	0.29575	149.813	0.464452	2787.57	0.453985	2301.19	0.458977	5734.06	0.416471	0.0538997	0.296287	250
5	BCR-2G_Pb-multi_20180807_@14	#1	2018-08-01	11.0007	0.825936	0.119272	2.0589	0.0896117	18.5504	0.324809	15.3231	0.326559	38.2192	0.320499	124.898	0.545928	2312.59	0.511323	1909.95	0.500161	4764.79	0.500027	0.0539177	0.324809	250
6	BCR-2G_Pb-multi_20180807_@13	#1	2018-08-01	11.0181	0.826377	0.109421	2.05828	0.0897044	18.452	0.409252	15.2206	0.415387	37.998	0.405519	124.9	0.538093	2308.17	0.498372	1906.71	0.528336	4753.41	0.517615	0.05423	0.407659	250
7	BCR-2G_Pb-multi_20180807_@12	#1	2018-08-01	13.6336	0.827199	0.0970439	2.05916	0.0795905	18.5863	0.2891	15.3911	0.290636	38.2759	0.285283	157.6	0.718807	2932.33	0.683233	2425.75	0.660943	6038.12	0.667695	0.0538156	0.2891	250
8	BCR-2G_Pb-multi_20180807_@11	#1	2018-08-01	13.6895	0.824738	0.0966553	2.05918	0.0791846	18.5629	0.287129	15.2994	0.288693	38.2404	0.283323	159.432	0.666058	2962.19	0.67663	2441.05	0.66762	6101.43	0.665267	0.0538849	0.287129	250
9	BCR-2G_Pb-multi_20180807_@10	#1	2018-08-01	13.7654	0.824308	0.0961626	2.05724	0.078797	18.6167	0.286567	15.3207	0.288119	38.2597	0.282797	159.984	0.690594	2992.61	0.664914	2466.14	0.68586	6156.53	0.670632	0.0537245	0.286567	250
1	BCR-2G-2018-09-05-07	#2	2018-09-01	5.12488	0.829489	0.234725	2.07247	0.192368	18.3744	0.694856	15.1926	0.698556	38.0311	0.685485	26.9987	1.51394	500.614	1.39926	414.939	1.43725	1038.68	1.44273	0.0545091	0.694856	500
2	BCR-2G-2018-09-05-06	#2	2018-09-01	5.64989	0.830281	0.225482	2.07096	0.184902	18.3961	0.668554	15.3349	0.672083	38.2709	0.659577	29.4876	1.69454	542.192	1.4231	449.869	1.41244	1122.85	1.42334	0.0542988	0.668554	500
3	BCR-2G-2018-09-05-5	#2	2018-09-01	6.40709	0.833688	0.212719	2.07544	0.174536	18.3648	0.63117	15.3263	0.634432	38.1352	0.622669	33.0851	1.46061	607.973	1.33739	506.324	1.29954	1262.48	1.32633	0.0543104	0.63117	500
4	BCR-2G-2018-09-05-4	#2	2018-09-01	5.97502	0.83173	0.224228	2.07335	0.183828	18.3267	0.664488	15.207	0.667998	38.033	0.655542	29.8513	1.57844	548.25	1.64049	454.928	1.64407	1137.27	1.59148	0.0546258	0.664488	500
5	BCR-2G-2018-09-05-3	#2	2018-09-01	6.41077	0.831181	0.22442	2.07907	0.177113	18.498	0.641106	15.3449	0.644435	38.3061	0.632494	31.8962	1.39641	590.527	1.29586	491.225	1.30219	1225.52	1.29531	0.0541055	0.641106	500
6	BCR-2G-2018-09-05-2	#2	2018-09-01	6.22168	0.829171	0.219302	2.07583	0.179778	18.6768	0.654443	15.464	0.657855	38.7557	0.645755	30.7513	2.24352	573.209	2.06189	475.565	2.0648	1189.21	2.06541	0.0536181	0.654443	500
7	BCR-2G-2018-09-05-1	#2	2018-09-01	7.18228	0.830847	0.137705	2.07484	0.112565	18.5234	0.408718	15.3778	0.41085	38.4278	0.403265	78.8642	1.03306	1467.05	0.980356	1214.09	0.984262	3043.22	0.949304	0.0540144	0.408718	500
1	BCR-2G-2018-11-17-8	#3	2018-11-01	20.0453	0.827395	0.110073	2.0616	0.0902394	18.5887	0.327644	15.3619	0.329396	38.3017	0.323309	122.709	2.89469	2280.29	3.00564	1884.63	3.00059	4699.81	3.03141	0.0538155	0.327644	250
2	BCR-2G-2018-11-17-7	#3	2018-11-01	20.0474	0.826829	0.109495	2.06459	0.0930228	18.5671	0.325805	15.3697	0.327534	38.3337	0.321479	124.109	3.07998	2302.6	3.01053	1905.84	3.00336	4754.96	3.03293	0.05387	0.325805	250
3	BCR-2G-2018-11-17-6	#3	2018-11-01	19.9564	0.82799	0.111012	2.06551	0.0909909	18.5107	0.33008	15.33	0.331845	38.223	0.325694	120.92	3.09048	2241.3	3.13091	1853.25	3.0924	4628.73	3.13802	0.0540394	0.33008	250
4	BCR-2G-2018-11-17-5	#3	2018-11-01	19.8867	0.828351	0.137821	2.06732	0.0922119	18.5546	0.33495	15.3537	0.33672	38.4504	0.334567	117.416	3.30793	2181.38	3.21999	1806.56	3.24584	4511.02	3.2493	0.0537905	0.33495	250
5	BCR-2G-2018-11-17-4	#3	2018-11-01	19.8796	0.82951	0.11743	2.06621	0.091718	18.4098	0.339501	15.2954	0.333751	38.0939	0.349288	119.55	2.98339	2205.14	3.0787	1830.38	3.09703	4558.88	3.10241	0.0542187	0.340093	250
6	BCR-2G-2018-11-17-3	#3	2018-11-01	19.8535	0.827787	0.111519	2.06369	0.09145	18.4974	0.330918	15.2837	0.332681	38.1226	0.326502	120.34	3.00445	2219.31	3.02797	1837.56	3.02068	4580.41	3.04502	0.0540731	0.330918	250
7	BCR-2G-2018-11-17-2	#3	2018-11-01	19.8422	0.827876	0.111962	2.0675	0.096837	18.438	0.332266	15.3099	0.33403	38.1438	0.327823	118.157	3.00849	2201.04	3.10314	1823.59	3.09876	4551.55	3.09434	0.0542007	0.332266	250
8	BCR-2G-2018-11-17-1	#3	2018-11-01	19.8788	0.82782	0.111929	2.06599	0.0917408	18.4644	0.332432	15.2574	0.334209	38.1156	0.328	119.231	2.96315	2204.31	2.98939	1823.29	2.96893	4555.46	2.98685	0.054178	0.332432	250

## Sheet: NWA 773
Analysis #	Analysis name			Ipr (nA)	207Pb/206Pb	1se(%)	208Pb/206Pb	1se(%)	206Pb/204Pb	1se(%)	207Pb/204Pb	1se(%)	208Pb/204Pb	1se(%)	204Pb/Coeff	1se(%)	206Pb/Coeff	1se(%)	207Pb/Coeff	1se(%)	208Pb/Coeff	1se(%)	204Pb/206Pb	1se(%)
		session	date		H1/C		H2/C		C/L2		H1/L2		H2/L2		L2		C		H1		H2		L2/C		slit
1	BCR-2G_Pb-multi_20180805_@26	#1	2018-08-01	21.7055	0.827184	0.0769573	2.05766	0.0631178	18.637	0.229196	15.4005	0.230416	38.4081	0.22617	250.757	1.03033	4664.06	0.964299	3857.19	0.962134	9599.63	0.953935	0.0536637	0.229196	250
2	BCR-2G_Pb-multi_20180805_@25	#1	2018-08-01	5.02474	0.825657	0.146062	2.06109	0.119677	18.6614	0.436056	15.3868	0.438399	38.4511	0.430327	69.2516	1.49625	1296.4	1.50887	1069.26	1.50769	2671.68	1.50278	0.0535375	0.436056	250
3	BCR-2G_Pb-multi_20180805_@24	#1	2018-08-01	4.99666	0.825917	0.14646	2.06382	0.120033	18.4792	0.434898	15.2594	0.437242	38.1082	0.429113	70.0439	1.49013	1288.39	1.4769	1064.12	1.50291	2657.24	1.48913	0.054074	0.434898	250
4	BCR-2G_Pb-multi_20180805_@23	#1	2018-08-01	4.96482	0.826422	0.173817	2.06421	0.143282	18.5614	0.438436	15.3929	0.440771	38.4993	0.432629	68.5241	1.56332	1274.64	1.45069	1053.96	1.44801	2632.51	1.45373	0.0539025	0.438436	250
5	BCR-2G_Pb-multi_20180805_@22	#1	2018-08-01	18.3335	0.828408	0.0835683	2.05876	0.0685627	18.5517	0.248652	15.3544	0.249968	38.1907	0.24536	213.081	0.962864	3952.12	0.939708	3272.98	0.949056	8136.25	0.939441	0.0539096	0.248652	250
6	BCR-2G_Pb-multi_20180805_@21	#1	2018-08-01	18.3339	0.829032	0.0838273	2.05806	0.0687984	18.6023	0.249783	15.4196	0.251094	38.2817	0.246484	211.129	0.981574	3925.37	0.916253	3254.4	0.930025	8079.32	0.93405	0.0537242	0.249783	250
7	BCR-2G_Pb-multi_20180805_@20	#1	2018-08-01	18.3172	0.82682	0.0908777	2.0585	0.0685205	18.5282	0.248507	15.3046	0.249834	38.088	0.245219	213.327	0.90305	3957.59	0.92763	3272.2	0.918678	8143.8	0.916599	0.0539832	0.248507	250
1	BCR-2G-2018-12-14-8	#2	2018-12-01	20.7834	0.828043	0.108563	2.06685	0.0890111	18.5059	0.322677	15.2949	0.324388	38.2053	0.318378	124.081	2.64104	2294.95	2.60387	1900.83	2.62608	4741.82	2.6304	0.0540493	0.322677	250
2	BCR-2G-2018-12-14-7	#2	2018-12-01	20.7909	0.828712	0.109143	2.06568	0.0895069	18.6521	0.325546	15.4455	0.327259	38.4836	0.321244	121.684	2.63163	2268.79	2.67559	1878.91	2.65274	4683.4	2.66036	0.0536218	0.325546	250
3	BCR-2G-2018-12-14-6	#2	2018-12-01	20.7671	0.829182	0.108335	2.06807	0.088839	18.5044	0.32225	15.3367	0.32395	38.2575	0.317962	125.473	2.63182	2303.78	2.59026	1909.53	2.58572	4762.11	2.57619	0.0540612	0.32225	250
4	BCR-2G-2018-12-14-5	#2	2018-12-01	20.7813	0.827369	0.11027	2.06626	0.0903986	18.4676	0.327328	15.2807	0.329075	38.1837	0.32296	120.242	2.66115	2221.75	2.69934	1839.21	2.70608	4590.26	2.73088	0.0541123	0.327328	250
5	BCR-2G-2018-12-14-4	#2	2018-12-01	20.7675	0.828887	0.108506	2.06634	0.0889788	18.4512	0.322181	15.3073	0.330307	38.2256	0.317878	125.654	2.6275	2296.23	2.58667	1902.03	2.61406	4746.2	2.60367	0.0542162	0.322181	250
6	BCR-2G-2018-12-14-3	#2	2018-12-01	20.7486	0.829122	0.114917	2.06527	0.0910248	18.44	0.329396	15.3319	0.331136	38.1216	0.324997	118.977	2.58061	2192.53	2.60698	1818.79	2.58442	4528.8	2.62922	0.0541921	0.329396	250
7	BCR-2G-2018-12-14-2	#2	2018-12-01	20.7506	0.827947	0.122243	2.06625	0.091381	18.5032	0.331248	15.3089	0.333001	38.1161	0.32684	117.496	2.70776	2175.94	2.61861	1803.04	2.64836	4492.57	2.62048	0.0540627	0.331248	250
8	BCR-2G-201-12-14-1	#2	2018-12-01	20.737	0.83024	0.128603	2.06723	0.0937028	18.508	0.358283	15.3563	0.354274	38.3215	0.345442	111.397	2.86477	2064.38	2.87838	1712.2	2.87087	4269.43	2.90391	0.0540572	0.360512	250

## Sheet: NWA 2727
Analysis #	Analysis name			Ipr (nA)	207Pb/206Pb	1se(%)	208Pb/206Pb	1se(%)	206Pb/204Pb	1se(%)	207Pb/204Pb	1se(%)	208Pb/204Pb	1se(%)	204Pb/Coeff	1se(%)	206Pb/Coeff	1se(%)	207Pb/Coeff	1se(%)	208Pb/Coeff	1se(%)	204Pb/206Pb	1se(%)
		session	date		H1/C		H2/C		C/L2		H1/L2		H2/L2		L2		C		H1		H2		L2/C		slit
1	bcr-2018-08-17-@6	#1	2018-08-01	2.03701	0.844787	0.206451	1.93238	0.172071	17.825	0.606133	15.1022	0.609096	34.3828	0.598318	18.0156	0.733619	321.416	0.629467	271.378	0.644609	620.829	0.632074	0.0560489	0.606133	500
2	bcr-2018-08-17-@5	#1	2018-08-01	2.03184	0.84232	0.200343	1.97069	0.166302	18.1281	0.60836	15.1973	0.632964	35.7059	0.588475	18.9026	0.854118	341.723	0.650221	289.266	0.595076	677.677	0.597085	0.0551496	0.607587	500
3	bcr-2018-08-17-4	#1	2018-08-01	1.99781	0.829422	0.191962	2.00741	0.169295	18.3046	0.568092	15.2271	0.575728	36.8128	0.591289	20.4282	0.884601	376.29	0.602088	312.639	0.625261	755.678	0.613741	0.0543702	0.568092	500
4	bcr-2018-08-17-3	#1	2018-08-01	1.99578	0.830935	0.190656	2.02418	0.157042	18.5369	0.579559	15.4358	0.570097	37.5076	0.559752	20.6354	0.789777	379.303	0.700238	315.481	0.707673	767.612	0.717199	0.0540895	0.579049	500
5	bcr-2018-08-17-2	#1	2018-08-01	1.90479	0.826994	0.192312	2.05712	0.157761	18.5399	0.571482	15.2934	0.574531	38.1702	0.563907	20.2184	0.874551	376.024	0.645569	309.359	0.704349	771.308	0.665376	0.0539892	0.571482	500
6	bcr-2018-08-17-1	#1	2018-08-01	1.9055	0.826586	0.191476	2.05636	0.175395	18.513	0.569347	15.2896	0.572387	38.0065	0.561813	20.4314	0.891073	377.3	0.770946	312.652	0.736564	776.925	0.727655	0.054064	0.569347	500
1	BCR-2G-2018-08-24 _ @4	#2	2018-08-01	11.1723	0.826516	0.117288	2.07441	0.0960749	18.4972	0.348859	15.2975	0.350718	38.3654	0.344205	108.249	0.981957	2007.37	0.999254	1660.53	0.976617	4164.34	0.975469	0.0540852	0.348859	500
2	BCR-2G-2018-08-24 _ @3	#2	2018-08-01	11.1488	0.828636	0.118008	2.07353	0.108659	18.5702	0.351004	15.3466	0.361935	38.4612	0.350269	107.321	1.0453	1982.01	1.03048	1640.96	1.03067	4110.02	1.05146	0.053873	0.351004	500
3	BCR-2G-2018-08-24 _ @2	#2	2018-08-01	11.1902	0.828622	0.118526	2.07575	0.0971219	18.4875	0.352269	15.3178	0.354136	38.3595	0.347558	106.177	1.06386	1964.22	1.10223	1626.99	1.09713	4075.44	1.09357	0.054105	0.352269	500
4	BCR-2G-2018-08-24 _ @1	#2	2018-08-01	11.216	0.827146	0.118581	2.07433	0.0971231	18.4049	0.351569	15.2362	0.353459	38.2272	0.346849	107.058	1.08448	1964.3	1.11856	1624.17	1.12172	4074.78	1.12134	0.0542884	0.351569	500
1	BCR-2G-2018-12-10-8	#3	2018-12-01	20.4498	0.809783	0.134432	2.06173	0.0938796	18.5703	0.319031	15.0505	0.320944	38.2914	0.314791	128.373	2.23714	2379.18	2.16304	1926.9	2.1895	4943.68	2.23534	0.0538593	0.319031	250	hyperion
2	BCR-2G-2018-12-10-7	#3	2018-12-01	20.4346	0.80965	0.112516	2.05884	0.0971907	18.4891	0.322952	15.0323	0.324883	38.1728	0.326378	124.317	2.20938	2326.8	2.20496	1898.82	2.31303	4795	2.22724	0.0541031	0.322952	250	hyperion
3	BCR-2G-2018-12-10-6	#3	2018-12-01	20.402	0.810947	0.108622	2.06555	0.0885615	18.6862	0.322624	15.1476	0.351832	38.56	0.322638	125.593	2.11579	2366.49	2.18862	1890.17	2.07408	4884.02	2.19293	0.0535352	0.322624	250	hyperion
4	BCR-2G-2018-12-10-5	#3	2018-12-01	20.3701	0.8112	0.108857	2.06377	0.0887591	18.558	0.404581	15.0685	0.376399	38.287	0.380611	125.84	2.17718	2339.05	2.16577	1881.96	2.08545	4788.76	2.087	0.0538462	0.418242	250	hyperion
5	BCR-2G-2018-12-10-3	#3	2018-12-01	20.3232	0.810968	0.109176	2.06302	0.0890299	18.59	0.323294	15.075	0.325213	38.3413	0.319015	124.084	2.05757	2325.48	2.13395	1899.43	2.18238	4830.19	2.18617	0.0538112	0.323294	250	hyperion
6	BCR-2G-2018-12-10-2	#3	2018-12-01	20.249	0.812909	0.107792	2.06427	0.0879451	18.6078	0.324622	15.1449	0.321504	38.4562	0.322254	128.052	1.91815	2399.57	2.03421	1937.59	2.00399	4920.62	1.99007	0.0537631	0.326087	250	hyperion
7	BCR-2G-2018-12-10-1	#3	2018-12-01	20.2382	0.813854	0.109824	2.06547	0.0976403	18.5774	0.325496	15.1178	0.327392	38.4375	0.321178	124.335	2.08819	2293.89	2.08092	1866.72	2.09578	4704.11	2.02738	0.0537864	0.325496	250	hyperion
1	BCR-2G-2018-12-12-7	#4	2018-12-01	20.5261	0.828729	0.114987	2.06505	0.0921378	18.624	0.334721	15.426	0.336479	38.4055	0.330288	114.872	2.88567	2137.83	2.8795	1773.04	2.87802	4413.51	2.88021	0.0537102	0.334721	250	hyperion
2	BCR-2G-2018-12-12-6	#4	2018-12-01	20.4902	0.827012	0.111614	2.06351	0.0915153	18.5054	0.33165	15.3171	0.333413	38.238	0.327234	117.2	2.93062	2167.52	2.88001	1794.13	2.89953	4476.19	2.9155	0.0540011	0.33165	250	hyperion
3	BCR-2G-2018-12-12-5	#4	2018-12-01	20.4499	0.828653	0.111436	2.06662	0.0928831	18.5293	0.331571	15.3765	0.333321	38.3887	0.327163	117.204	2.80572	2173.98	2.92597	1800.68	2.90726	4491.31	2.90747	0.0539891	0.331571	250	hyperion
4	BCR-2G-2018-12-12-4	#4	2018-12-01	20.4251	0.827438	0.120813	2.06534	0.0909308	18.3908	0.328622	15.2432	0.330382	37.9998	0.32422	120.8	2.95724	2195.74	2.84489	1816.68	2.82258	4536.75	2.83139	0.0543939	0.328622	250	hyperion
5	BCR-2G-2018-12-12-3	#4	2018-12-01	20.4078	0.827424	0.110428	2.06632	0.0905189	18.4986	0.328215	15.3207	0.329967	38.2516	0.323848	119.636	2.83406	2217.01	2.83334	1833.83	2.82428	4579.09	2.84144	0.053948	0.328215	250	hyperion
6	BCR-2G-2018-12-12-2	#4	2018-12-01	20.3524	0.828533	0.111354	2.06266	0.091337	18.5272	0.332763	15.3645	0.346601	38.2657	0.343667	117.235	2.92441	2178.16	2.86716	1803.13	2.8698	4491.28	2.87347	0.0539319	0.331376	250	hyperion
7	BCR-2G-2018-12-12-1	#4	2018-12-01	20.3722	0.828372	0.111084	2.06426	0.0911078	18.475	0.32994	15.3248	0.331686	38.1165	0.325541	118.587	2.67648	2190.48	2.69203	1814.7	2.68101	4522.02	2.69337	0.0541367	0.32994	250	hyperion

## Sheet: NWA 3333
Analysis #	Analysis name			Ipr (nA)	207Pb/206Pb	1se(%)	208Pb/206Pb	1se(%)	206Pb/204Pb	1se(%)	207Pb/204Pb	1se(%)	208Pb/204Pb	1se(%)	204Pb/Coeff	1se(%)	206Pb/Coeff	1se(%)	207Pb/Coeff	1se(%)	208Pb/Coeff	1se(%)	204Pb/206Pb	1se(%)
		session	date		H1/C		H2/C		C/L2		H1/L2		H2/L2		L2		C		H1		H2		L2/C		slit
1	BCR-2G-2018-08-17-13	#1	2018-08-01	2.77551	0.839514	0.171222	2.02524	0.14137	18.4598	0.509767	15.4866	0.512267	37.4104	0.503077	25.2621	1.56841	467.11	1.48945	392.195	1.5537	946.329	1.46027	0.0542748	0.509767	500
2	BCR-2G-2018-08-17-12	#1	2018-08-01	2.8122	0.836265	0.172351	2.0083	0.16241	17.8874	0.506673	14.9746	0.509282	35.9685	0.499933	25.7	1.58022	462.042	1.45694	386.351	1.50085	926.984	1.3723	0.055977	0.506673	500
3	BCR-2G-2018-08-17-11	#1	2018-08-01	2.80641	0.838094	0.180583	2.01007	0.142637	18.1483	0.510064	15.1916	0.512632	36.4368	0.503335	25.3457	1.67943	460.453	1.57261	385.797	1.61397	925.263	1.51313	0.0550486	0.510064	500
4	BCR-2G-2018-08-17-10	#1	2018-08-01	2.73561	0.832807	0.173503	2.01328	0.143777	18.2784	0.513952	15.2003	0.541637	36.659	0.521165	24.9538	1.61629	456.768	1.54335	380.647	1.60371	917.817	1.47216	0.0546522	0.513952	500
5	BCR-2G-2018-08-17-9	#1	2018-08-01	2.71598	0.835603	0.172626	2.02045	0.142368	18.2422	0.512541	15.1832	0.512231	36.766	0.502842	25.2994	1.58763	460.907	1.478	384.886	1.53209	931.767	1.42787	0.054928	0.50961	500
6	BCR-2G-2018-08-17-8	#1	2018-08-01	2.70596	0.833246	0.172409	2.02072	0.15714	18.3767	0.511354	15.352	0.51398	37.1475	0.504637	25.205	1.65071	462.436	1.61014	385.597	1.67199	934.04	1.55982	0.0544358	0.511354	500
7	BCR-2G-2018-08-17-7	#1	2018-08-01	2.60418	0.834079	0.191241	2.02576	0.15647	18.4323	0.542271	15.4398	0.540988	37.4236	0.518151	23.9007	1.86688	441.764	1.65928	368.767	1.65672	895.382	1.62158	0.0541331	0.551364	500
8	BCR-2G-2018-08-17-6	#1	2018-08-01	2.53644	0.832334	0.176744	2.03286	0.145515	18.3488	0.524483	15.2697	0.5272	37.2938	0.517568	23.8646	1.64115	440.45	1.53723	366.625	1.59171	894.932	1.51079	0.0545257	0.524483	500
9	BCR-2G-2018-08-17-5	#1	2018-08-01	2.45327	0.830561	0.178182	2.03723	0.146615	18.4708	0.531157	15.3913	0.556112	37.6553	0.524201	23.2424	1.81054	433.485	1.69492	360.65	1.72563	883.116	1.68156	0.0541673	0.531157	500
10	BCR-2G-2018-08-17-4	#1	2018-08-01	2.37747	0.826273	0.179009	2.04808	0.146849	18.7403	0.558324	15.4747	0.539922	38.2919	0.534753	23.0169	1.85792	431.426	1.75988	355.991	1.78609	883.14	1.76741	0.0533439	0.559712	500
11	BCR-2G-2018-08-17-3	#1	2018-08-01	2.25472	0.827288	0.188333	2.05325	0.154624	18.4718	0.559592	15.2472	0.562555	37.9184	0.552184	21.0388	2.02211	388.886	1.92927	322.218	1.9609	797.572	1.91104	0.0542226	0.559592	500
12	BCR-2G-2018-08-17-2	#1	2018-08-01	2.0805	0.827016	0.19142	2.04662	0.157113	18.6811	0.570148	15.411	0.573195	38.1025	0.562668	20.26	1.79336	376.997	1.68263	311.528	1.67207	771.099	1.66483	0.0535411	0.570148	500
13	BCR-2G-2018-08-17-1	#1	2018-08-01	2.0852	0.826509	0.190765	2.04482	0.15664	18.622	0.567382	15.3641	0.570421	37.9978	0.559933	20.4613	1.78781	379.563	1.56712	313.69	1.58254	774.575	1.58434	0.0537728	0.567382	500
1	BCR-2G-2018-08-20-7	#2	2018-08-01	10.7679	0.819452	0.179156	2.06502	0.147443	18.5458	0.509367	15.2198	0.51223	38.3164	0.502605	50.5835	0.937137	942.383	0.866308	772.135	0.862237	1946.87	0.856569	0.0539641	0.509367	500
2	BCR-2G-2018-08-20-6	#2	2018-08-01	10.7665	0.820054	0.171862	2.06495	0.140498	18.6615	0.510864	15.2496	0.513723	38.635	0.504097	50.4689	0.998765	939.646	0.868384	770.084	0.864943	1942.44	0.877854	0.0536226	0.510864	500
3	BCR-2G-2018-08-20-5	#2	2018-08-01	10.8674	0.819886	0.171687	2.06721	0.14038	18.4684	0.520906	15.1135	0.511579	38.1927	0.501939	50.7194	0.951979	941.139	0.922657	771.931	0.879571	1946.1	0.869771	0.0541113	0.533529	500
4	BCR-2G-2018-08-20-4	#2	2018-08-01	10.8051	0.818202	0.172403	2.06596	0.145177	18.6186	0.556445	15.2235	0.548983	38.4753	0.520626	50.1963	1.10727	935.039	0.899624	764.404	0.894231	1932.89	0.902679	0.0537733	0.558693	500
5	BCR-2G-2018-08-20-3	#2	2018-08-01	10.7577	0.818382	0.172561	2.07037	0.141019	18.6707	0.588534	15.2662	0.527413	38.5884	0.569296	49.5015	0.924728	932.1	0.907935	763.819	0.928482	1930.78	0.917172	0.0536305	0.590125	500
6	BCR-2G-2018-08-20-2	#2	2018-08-01	10.6806	0.820461	0.173005	2.07097	0.141408	18.4753	0.542435	15.2135	0.565966	38.3414	0.609794	49.8421	0.91178	927.025	0.899579	760.108	0.883804	1919.93	0.910008	0.0540785	0.564349	500
7	BCR-2G-2018-08-20-1	#2	2018-08-01	10.6976	0.822539	0.173456	2.06899	0.141864	18.2283	0.511548	14.9996	0.514427	37.7851	0.504652	50.2015	0.77027	921.437	0.846126	756.672	0.837257	1906.06	0.839491	0.0549092	0.511548	500
1	BCR-2G-2018-09-04-14	#3	2018-09-01	6.23795	0.830364	0.232882	2.07527	0.185479	18.1368	0.667784	15.0781	0.671313	37.8015	0.658725	29.5701	1.38389	538.575	1.21746	447.478	1.18687	1116.92	1.22385	0.0550831	0.667784	500
2	BCR-2G-2018-09-04-13	#3	2018-09-01	6.264	0.82857	0.150185	2.07449	0.123103	18.452	0.446077	15.2719	0.448434	38.2602	0.440104	66.2215	1.30891	1222.74	1.21763	1013.72	1.23377	2535.67	1.20566	0.0542273	0.446077	500
3	BCR-2G-2018-09-04-8	#3	2018-09-01	7.41901	0.832881	0.213643	2.07801	0.175245	18.5162	0.635513	15.4013	0.638788	38.4761	0.626991	32.6251	1.10766	607.304	0.907446	507.913	0.84481	1268.01	0.878032	0.0539616	0.635513	500
4	BCR-2G-2018-09-04-7	#3	2018-09-01	6.65806	0.828551	0.21871	2.07254	0.177618	18.564	0.644021	15.436	0.647411	38.3922	0.635415	31.8847	1.07546	587.439	0.864232	487.202	0.85295	1217.42	0.845382	0.0538216	0.644021	500
5	BCR-2G-2018-09-04-12	#3	2018-09-01	7.3993	0.831622	0.211973	2.06521	0.174033	18.537	0.630282	15.3943	0.633537	38.2236	0.621872	33.6406	1.04943	612.497	1.11151	509.738	1.12363	1265.52	1.1062	0.0539937	0.630282	500
6	BCR-2G-2018-09-04-11	#3	2018-09-01	7.25121	0.829874	0.20929	2.07759	0.171518	18.548	0.682635	15.3813	0.672499	38.626	0.636542	33.868	1.34999	629.421	1.04283	522.113	1.10606	1307.9	1.06021	0.0538893	0.665608	500
7	BCR-2G-2018-09-04-6	#3	2018-09-01	7.60004	0.829078	0.203575	2.07418	0.166878	18.6145	0.606707	15.4253	0.609891	38.5696	0.598642	35.7851	1.31366	665.46	1.23146	551.698	1.23341	1379.31	1.2136	0.0537747	0.606707	500
8	BCR-2G-2018-09-04-5	#3	2018-09-01	7.58995	0.827749	0.218808	2.07344	0.165366	18.6757	0.602608	15.4285	0.605776	38.6554	0.611669	36.2651	1.09942	677.475	0.734105	561.074	0.690502	1405.56	0.724653	0.0536193	0.602608	500
9	BCR-2G-2018-09-04-4	#3	2018-09-01	7.39805	0.833404	0.207834	2.06743	0.175832	18.6481	0.638076	15.5256	0.643711	38.6036	0.654033	34.1103	1.2345	636.863	1.13299	530.426	1.14125	1318.68	1.13677	0.0537081	0.639393	500
10	BCR-2G-2018-09-04-3	#3	2018-09-01	7.44757	0.834477	0.207091	2.07627	0.169954	18.4565	0.616777	15.3759	0.619929	38.2381	0.60853	34.486	1.27823	641.224	1.15292	534.394	1.19034	1331.36	1.13973	0.0541316	0.616777	500
11	BCR-2G-2018-09-04-2	#3	2018-09-01	7.56601	0.833604	0.202792	2.07176	0.16542	18.4682	0.636439	15.3836	0.592243	38.294	0.584461	37.7988	1.00175	702.89	0.794342	585.831	0.809477	1457.33	0.781377	0.0539864	0.681579	500
12	BCR-2G-2018-09-04-1	#3	2018-09-01	7.87518	0.833635	0.137769	2.07308	0.112549	18.4401	0.415643	15.325	0.409821	38.2104	0.402267	79.5658	1.0179	1463.02	0.962811	1227.23	0.864847	3042.54	0.913638	0.0542651	0.414147	500
1	BCR-2G-2018-12-13-7	#4	2018-12-01	20.6819	0.826661	0.104417	2.06587	0.0875246	18.4416	0.340979	15.2621	0.311522	38.0832	0.324653	137.248	2.5838	2488.36	2.46846	2075.62	2.54106	5138.32	2.46904	0.0541887	0.350457	250	hyperion
2	BCR-2G-2018-12-13-5	#4	2018-12-01	20.686	0.827484	0.104526	2.0625	0.0857002	18.5324	0.323317	15.3175	0.339772	38.2495	0.347383	136.51	2.7614	2479.64	2.52848	2052.51	2.53663	5117.44	2.52529	0.0539817	0.32371	250	hyperion
3	BCR-2G-2018-12-13-4	#4	2018-12-01	20.6677	0.828481	0.10957	2.06268	0.0867261	18.6682	0.313591	15.4442	0.315242	38.4909	0.309443	131.117	2.46197	2447.62	2.55844	2027.17	2.55119	5052.21	2.56971	0.0535817	0.313591	250	hyperion
4	BCR-2G-2018-12-13-3	#4	2018-12-01	20.6514	0.826823	0.102389	2.06691	0.083916	18.4572	0.30418	15.2797	0.30581	38.2047	0.30013	142.401	2.29141	2614.61	2.27343	2162.05	2.27674	5400.91	2.28788	0.0541929	0.30418	250	hyperion
5	BCR-2G-2018-12-13-2	#4	2018-12-01	20.6314	0.829016	0.109675	2.06548	0.0868604	18.426	0.351983	15.2976	0.369235	38.1242	0.358708	130.763	2.47486	2412.72	2.51737	2000.78	2.51274	4986.72	2.527	0.0542969	0.352221	250	hyperion
6	BCR-2G-2018-12-13-1	#4	2018-12-01	20.6099	0.827869	0.132401	2.06741	0.0884325	18.5298	0.320582	15.3441	0.322285	38.2855	0.316313	126.946	2.84911	2324.63	2.73574	1923.52	2.73059	4802.85	2.73954	0.0539838	0.320582	250	hyperion

## Sheet: NWA 2700
Analysis #	Analysis name			Ipr (nA)	207Pb/206Pb	1se(%)	208Pb/206Pb	1se(%)	206Pb/204Pb	1se(%)	207Pb/204Pb	1se(%)	208Pb/204Pb	1se(%)	204Pb/Coeff	1se(%)	206Pb/Coeff	1se(%)	207Pb/Coeff	1se(%)	208Pb/Coeff	1se(%)	204Pb/206Pb	1se(%)
		session	date		H1/C		H2/C		C/L2		H1/L2		H2/L2		L2		C		H1		H2		L2/C		slit
1	BCR-2G_Pb-multi_20180807_@6	#1	2018-08-01	16.6275	0.826495	0.084842	2.06332	0.069551	18.5394	0.252354	15.3378	0.253703	38.2192	0.249006	206.871	0.984796	3837.73	0.906875	3173.08	0.923159	7918.62	0.91407	0.0539507	0.252354	250
2	BCR-2G_Pb-multi_20180807_@5	#1	2018-08-01	2.54324	0.827038	0.229876	2.06656	0.195473	18.4711	0.682732	15.2645	0.686388	38.1018	0.673624	28.2675	1.06183	524.164	0.765819	436.101	0.624612	1090.83	0.663967	0.0542202	0.682732	250
3	BCR-2G_Pb-multi_20180807_@4	#1	2018-08-01	15.6875	0.829058	0.0875778	2.06573	0.0718386	18.5337	0.260633	15.3794	0.262004	38.2749	0.257171	193.942	1.01404	3596.1	0.947165	2981.71	0.960435	7426.6	0.949166	0.0539245	0.260633	250
4	BCR-2G_Pb-multi_20180807_@3	#1	2018-08-01	15.683	0.826894	0.0889753	2.06153	0.0722331	18.6275	0.262356	15.3864	0.263754	38.4027	0.258885	191.376	0.885711	3558.72	0.904723	2942.56	0.887956	7337.97	0.890147	0.0536914	0.262356	250
5	BCR-2G_Pb-multi_20180807_@2	#1	2018-08-01	15.7976	0.827456	0.0874195	2.0619	0.07168	18.4993	0.274859	15.3141	0.261179	38.1813	0.25634	195.815	0.901458	3613.93	0.851845	2989.23	0.8681	7451.43	0.848657	0.0540715	0.274102	250
6	BCR-2G_Pb-multi_20180807_@1	#1	2018-08-01	15.8995	0.828568	0.0866306	2.06548	0.0710487	18.5338	0.257706	15.3428	0.260704	38.2349	0.254282	198.378	0.812532	3676.75	0.808235	3046.2	0.813632	7591.72	0.803641	0.0539646	0.257706	250
1	BCR-2G-2018-08-24-7	#2	2018-08-01	5.77615	0.82791	0.18384	2.06925	0.177732	18.3018	0.553701	15.1832	0.560879	37.9337	0.602256	44.5051	1.20362	816.781	0.942095	675.98	0.897768	1688.85	0.926672	0.0547011	0.551233	500
2	BCR-2G-2018-08-24-6	#2	2018-08-01	4.74585	0.827523	0.202887	2.07525	0.166233	18.2758	0.599828	15.1349	0.603043	37.9395	0.591719	36.8193	1.37027	670.357	1.134	555.194	1.15389	1391.21	1.12136	0.0546678	0.599828	500
3	BCR-2G-2018-08-24-5	#2	2018-08-01	5.5963	0.829883	0.190506	2.07411	0.15623	18.4471	0.646249	15.316	0.613177	38.3383	0.670051	41.0801	1.76153	759.274	1.40199	630.431	1.39772	1573.68	1.39803	0.0541662	0.661079	500
4	BCR-2G-2018-08-24-3	#2	2018-08-01	10.3105	0.82695	0.142719	2.0699	0.116941	18.3947	0.423083	15.2196	0.42535	38.0484	0.417408	73.3568	1.08918	1355.48	1.00663	1121.54	1.0023	2807.84	1.03691	0.0543223	0.423083	500
5	BCR-2G-2018-08-24-2	#2	2018-08-01	11.0057	0.824748	0.138647	2.07107	0.113509	18.4874	0.410917	15.2181	0.413156	38.2204	0.405413	78.0454	1.13786	1438.8	0.985579	1186.7	0.97891	2979.77	0.979351	0.0541191	0.410917	500
6	BCR-2G-2018-08-24-1	#2	2018-08-01	11.0844	0.823026	0.118802	2.06956	0.0972341	18.5163	0.394922	15.2054	0.375578	38.3662	0.348763	106.548	1.00568	1961.2	0.94237	1615.27	0.979709	4059.53	0.971376	0.0540386	0.395369	500
1	BCR-2G-2018-11-16_@32	#3	2018-11-01	19.8094	0.827154	0.13295	2.06526	0.1104	18.4972	0.394819	15.3182	0.396927	38.2372	0.419462	83.3851	3.80343	1517.83	3.59511	1255.71	3.65203	3132.45	3.63698	0.054092	0.394819	250	hyperion
2	BCR-2G-2018-11-16_@31	#3	2018-11-01	19.8105	0.827076	0.132143	2.06441	0.106363	18.4002	0.448019	15.1778	0.436951	37.9497	0.448333	86.7821	3.63126	1596.42	3.60961	1320.37	3.61095	3293.03	3.63102	0.0543896	0.446809	250	hyperion
3	BCR-2G-2018-11-16_@30	#3	2018-11-01	19.8663	0.830613	0.139027	2.06499	0.112142	18.4281	0.405575	15.2978	0.407705	38.09	0.400152	77.7688	3.85103	1432.79	3.83919	1188.97	3.83756	2957.95	3.8608	0.0542936	0.405575	250	hyperion
4	BCR-2018-11-16_@29	#3	2018-11-01	19.9667	0.829799	0.125271	2.06431	0.109384	18.5355	0.372598	15.377	0.374555	38.2768	0.36764	92.6637	3.32861	1716.18	3.26761	1423.6	3.27343	3542.3	3.26628	0.0539019	0.372598	250	hyperion
5	BCR-2018-11-16_@28	#3	2018-11-01	19.9817	0.829791	0.131763	2.06298	0.102578	18.4613	0.379024	15.2879	0.373502	38.047	0.366604	93.1453	3.28296	1721.68	3.19325	1446.65	3.3209	3554.71	3.20549	0.0541965	0.37247	250	hyperion
6	BCR-2018-11-16_@27	#3	2018-11-01	19.9795	0.831303	0.127647	2.06514	0.104787	18.4944	0.37938	15.3558	0.381351	38.1749	0.374319	89.1387	3.4927	1646.06	3.4423	1369.15	3.47488	3399.19	3.46821	0.0540936	0.37938	250	hyperion
7	BCR-2018-11-16_@26	#3	2018-11-01	19.9838	0.830693	0.134198	2.06815	0.110145	18.6227	0.444072	15.4992	0.436184	38.3993	0.425393	80.8222	4.03064	1483.83	3.89609	1233.41	3.90718	3066.12	3.91704	0.0537379	0.442861	250	hyperion
8	BCR-2018-11-16_@25	#3	2018-11-01	20.0018	0.829728	0.130976	2.06117	0.107488	18.4712	0.389228	15.3544	0.391269	38.0856	0.384045	85.7954	3.85532	1564.26	3.59874	1297.36	3.55226	3224.09	3.57796	0.0541592	0.389228	250	hyperion
9	BCR-2018-11-16_@24	#3	2018-11-01	20.0024	0.829871	0.12979	2.0632	0.106503	18.4225	0.385939	15.2854	0.393335	38.0085	0.380804	86.0874	3.56864	1592.45	3.60767	1321.18	3.60742	3285.53	3.62398	0.0543105	0.385939	250	hyperion
10	BCR-2018-11-16_@23	#3	2018-11-01	20.0102	0.83097	0.134755	2.06288	0.110627	18.5789	0.401838	15.4488	0.403908	38.3694	0.396511	79.1794	3.69597	1471.98	3.63588	1223.72	3.63437	3039.84	3.66524	0.0538492	0.401838	250	hyperion
11	BCR-2018-11-16_@22	#3	2018-11-01	20.0262	0.832632	0.142938	2.06061	0.112241	18.4357	0.429886	15.3412	0.407837	37.9536	0.400313	77.7162	3.83008	1430.64	3.74604	1190.01	3.73203	2949.62	3.76677	0.0542816	0.428591	250	hyperion
12	BCR-2018-11-16_@21	#3	2018-11-01	20.019	0.830282	0.126221	2.06069	0.100581	18.4971	0.364358	15.4055	0.366252	38.1527	0.359516	98.1096	3.26415	1795.62	3.08754	1509.32	3.22602	3698.34	3.10751	0.0540855	0.364358	250	hyperion
13	BCR-2018-11-16_@20	#3	2018-11-01	20.0658	0.832592	0.121852	2.06514	0.116346	18.4471	0.369302	15.353	0.364197	38.0886	0.357492	99.3199	3.13227	1834.61	3.13815	1526.27	3.09846	3828.46	3.20044	0.054237	0.368434	250	hyperion
14	BCR-2018-11-16_@19	#3	2018-11-01	20.0499	0.830859	0.125695	2.06239	0.103165	18.605	0.374495	15.447	0.376446	38.4222	0.369534	90.3776	3.32079	1702.47	3.32588	1430.89	3.44054	3510.72	3.33058	0.0537747	0.374495	250	hyperion
15	BCR-2018-11-16_@18	#3	2018-11-01	20.0761	0.829044	0.124512	2.06195	0.102157	18.5208	0.408061	15.3179	0.372673	38.1779	0.365812	94.7852	3.30178	1736.62	3.24427	1440.87	3.2745	3585.61	3.25198	0.0540272	0.406041	250	hyperion
16	BCR-2018-11-16_@17	#3	2018-11-01	20.0865	0.829005	0.130276	2.06139	0.106892	18.417	0.387234	15.2398	0.389272	37.9818	0.382082	85.4571	3.48492	1580.88	3.58087	1310.47	3.61174	3260	3.57734	0.0542508	0.387234	250	hyperion
17	BCR-2018-11-16_@16	#3	2018-11-01	20.1015	0.831368	0.132439	2.06088	0.103135	18.4935	0.373796	15.4166	0.375731	38.2157	0.380742	92.0887	3.2152	1704.32	3.17614	1417.19	3.20606	3512.34	3.22374	0.0540995	0.373796	250	hyperion
18	BCR-2018-11-16_@15	#3	2018-11-01	20.129	0.831589	0.121438	2.06599	0.0996845	18.446	0.361221	15.3494	0.363094	38.1435	0.356409	99.8532	3.07298	1847.87	3.03069	1536.46	3.06403	3816.95	3.05	0.0542317	0.361221	250	hyperion
19	BCR-2018-11-16_@14	#3	2018-11-01	20.1393	0.833947	0.133927	2.06412	0.110025	18.3777	0.398345	15.3392	0.400379	37.9388	0.39303	80.6965	3.71712	1488.34	3.69771	1240.82	3.73278	3073.54	3.71329	0.0544312	0.398345	250	hyperion
20	BCR-2018-11-16_@13	#3	2018-11-01	20.1551	0.832618	0.133652	2.06025	0.109792	18.5005	0.397593	15.4105	0.399637	38.1225	0.392302	80.8255	3.78546	1496.23	3.74274	1246.89	3.72725	3085.61	3.76316	0.0540791	0.397593	250	hyperion
21	BCR-2018-11-16_@12	#3	2018-11-01	20.165	0.831762	0.135334	2.06549	0.111104	18.3752	0.400629	15.2677	0.402721	37.8835	0.395238	79.7478	3.7258	1460.2	3.73326	1215.11	3.71094	3016.46	3.74335	0.0544479	0.400629	250	hyperion
22	BCR-2018-11-16_@11	#3	2018-11-01	20.1829	0.831196	0.12104	2.06474	0.0993576	18.4832	0.373691	15.362	0.390396	38.1552	0.375369	100.478	2.95648	1861.28	3.00063	1546.91	2.97777	3879.71	3.04286	0.0541318	0.374062	250	hyperion
23	BCR-2018-11-16_@10	#3	2018-11-01	20.1859	0.831774	0.120231	2.06251	0.0987149	18.6154	0.358416	15.4681	0.360262	38.3716	0.353664	102.546	3.09346	1904.49	3.11369	1584.2	3.11723	3931.48	3.13171	0.053673	0.358416	250	hyperion
24	BCR-2018-11-16_@09	#3	2018-11-01	20.2052	0.832322	0.121036	2.06372	0.0993702	18.3371	0.358614	15.222	0.360484	37.9114	0.353798	101.376	3.06851	1859.99	3.09072	1546.98	3.1242	3880.72	3.17243	0.0545548	0.358614	250	hyperion
25	BCR-2018-11-16_@08	#3	2018-11-01	20.2045	0.829793	0.12989	2.06302	0.098858	18.3971	0.370674	15.2773	0.37631	38.0592	0.36607	103.249	3.15225	1899.35	3.19122	1577.02	3.16153	3918.52	3.20532	0.0543842	0.375099	250	hyperion
26	BCR-2018-11-16_@07	#3	2018-11-01	20.21	0.831077	0.12632	2.06226	0.0997038	18.4074	0.360455	15.3454	0.36233	38.0943	0.364597	99.0783	3.13726	1847	3.16313	1552.71	3.2578	3853.52	3.23374	0.0542867	0.360455	250	hyperion
27	BCR-2018-11-16_@06	#3	2018-11-01	20.2435	0.832462	0.121851	2.06316	0.100075	18.3214	0.361293	15.2294	0.363161	37.7773	0.356445	99.8981	3.05776	1833.34	3.0983	1543.29	3.22283	3786.26	3.12025	0.0546025	0.361293	250	hyperion
28	BCR-2018-11-16_@05	#3	2018-11-01	20.2392	0.830106	0.157509	2.05995	0.117512	18.5337	0.374451	15.3673	0.376405	38.2432	0.369484	92.8596	3.34475	1699.02	3.36693	1428.51	3.49566	3501.42	3.37147	0.053912	0.374451	250	hyperion
29	BCR-2018-11-16_@4	#3	2018-11-01	20.266	0.831535	0.127151	2.06405	0.104401	18.6041	0.379126	15.4357	0.38108	38.2391	0.374105	89.315	3.39727	1659.91	3.43395	1398.45	3.52758	3424.88	3.43631	0.0537756	0.379126	250	hyperion
30	BCR-2018-11-16_@3	#3	2018-11-01	20.2984	0.832279	0.104857	2.06593	0.085714	18.4472	0.310017	15.3773	0.311618	38.1902	0.305871	137.123	2.6205	2525.57	2.62067	2102.62	2.64629	5217.42	2.64517	0.0542232	0.310017	250	hyperion
31	BCR-2018-11-16_@2	#3	2018-11-01	20.3033	0.830434	0.104155	2.06695	0.0854572	18.4179	0.309132	15.2851	0.317017	38.0521	0.307925	137.906	2.60724	2540.69	2.63137	2109.1	2.63458	5249.18	2.62463	0.054312	0.309132	250	hyperion
32	BCR-2018-11-16_@1	#3	2018-11-01	20.2892	0.832196	0.103136	2.06618	0.0846638	18.437	0.306187	15.3313	0.307781	38.0763	0.302093	140.575	2.54457	2588.89	2.54685	2152.54	2.53734	5346.6	2.56983	0.0542555	0.306187	250	hyperion

## Sheet: NWA 2977
Analysis #	Analysis name			Ipr (nA)	207Pb/206Pb	1se(%)	208Pb/206Pb	1se(%)	206Pb/204Pb	1se(%)	207Pb/204Pb	1se(%)	208Pb/204Pb	1se(%)	204Pb/Coeff	1se(%)	206Pb/Coeff	1se(%)	207Pb/Coeff	1se(%)	208Pb/Coeff	1se(%)	204Pb/206Pb	1se(%)
		session	date		H1/C		H2/C		C/L2		H1/L2		H2/L2		L2		C		H1		H2		L2/C		slit
1	BCR-2G-2018-09-08-9	#1	2018-09-01	0.828769	0.834139	0.410549	2.0856	0.336869	18.1774	1.28985	15.1822	1.3457	37.898	1.27168	8.87703	1.43843	162.128	0.627401	135.678	0.661728	337.981	0.639873	0.0548905	1.22912	500
2	BCR-2G-2018-09-08-8	#1	2018-09-01	1.73253	0.834242	0.296114	2.07667	0.243028	18.5734	0.961712	15.4368	0.954853	38.4676	0.941213	16.95	0.985591	313.921	0.375298	261.472	0.438849	651.545	0.445925	0.0540324	0.974113	500
3	BCR-2G-2018-09-08-7	#1	2018-09-01	1.95072	0.830889	0.296896	2.07773	0.243791	18.7891	0.798462	15.577	0.802565	39.0539	0.78787	20.655	1.46902	386.279	1.25674	321.093	1.31691	803.487	1.33467	0.0533074	0.798462	500
4	BCR-2G-2018-09-08-6	#1	2018-09-01	2.85539	0.833803	0.217774	2.08186	0.182987	18.4951	0.646847	15.406	0.650176	38.4699	0.638137	31.4976	1.71206	579.966	1.51631	483.173	1.50239	1206.46	1.52063	0.054143	0.646847	500
5	BCR-2G-2018-09-08-5	#1	2018-09-01	2.71864	0.828052	0.21808	2.08001	0.192327	18.5487	0.648093	15.4135	0.651471	38.5929	0.639347	31.2078	1.13845	580.039	1.19582	480.637	1.16569	1206.81	1.12448	0.053736	0.648041	500
6	BCR-2018-09-08-4	#1	2018-09-01	2.38161	0.82787	0.240016	2.07452	0.196744	18.1307	0.708591	15.0739	0.712376	37.7236	0.698985	26.4167	1.60413	478.668	1.57547	396.931	1.55264	992.674	1.57014	0.0551043	0.74331	500
7	BCR-2G-2018-09-08-3	#1	2018-09-01	3.8993	0.826092	0.191621	2.07071	0.156962	18.5722	0.569439	15.3895	0.572493	38.4933	0.561842	40.8136	0.883062	754.672	0.924921	623.798	0.935935	1563.44	0.935024	0.0538867	0.569439	500
8	BCR-2G-2018-09-08-2b	#1	2018-09-01	4.11569	0.827137	0.187347	2.07272	0.153457	18.4911	0.556867	15.3227	0.559842	38.3679	0.54943	42.6399	0.934767	786.782	0.912036	652.753	0.911226	1631.9	0.900017	0.0540378	0.556867	500
9	BCR-2G-2018-09-08-2a	#1	2018-09-01	4.1279	0.833199	0.188114	2.07807	0.15429	18.4319	0.559023	15.3851	0.56192	38.2944	0.551519	42.3232	0.823377	777.908	0.783039	649.123	0.794331	1616.04	0.775694	0.054216	0.559023	500
10	BCR-2G-2018-09-08-2	#1	2018-09-01	4.45702	0.825179	0.17288	2.07233	0.141585	18.1209	0.508579	14.9128	0.511373	37.4122	0.501659	50.9927	1.30888	924.686	1.21318	763.693	1.23968	1915.27	1.19712	0.0551442	0.508579	500
11	BCR-2G-2018-09-08-1	#1	2018-09-01	4.47282	0.827306	0.172317	2.07173	0.141188	18.5273	0.513175	15.39	0.51861	38.6345	0.5146	50.6367	0.944215	936.595	1.0179	772.494	1.08492	1934.71	1.05615	0.0537432	0.513175	500
1	BCR-2G-2018-10-01-9	#2	2018-10-01	7.00337	0.823974	0.163033	2.07541	0.133403	18.8731	0.488722	15.5826	0.491335	39.1636	0.502665	55.1052	1.82441	1040.94	1.76521	857.959	1.73858	2160.34	1.75318	0.0530279	0.488722	250
2	BCR-2G-2018-10-01-8	#2	2018-10-01	8.73643	0.825231	0.160507	2.07319	0.129698	18.854	0.454017	15.5316	0.482768	38.9823	0.453694	64.9437	1.06548	1223.64	0.957979	1009.8	0.97287	2538.46	0.972529	0.0530791	0.450208	250
3	BCR-2G-2018-10-01-7	#2	2018-10-01	10.3938	0.826481	0.147122	2.0768	0.120444	19.0456	0.442224	15.7407	0.444548	39.4975	0.436446	67.5337	0.927067	1276.69	0.903158	1054.66	0.927989	2651.65	0.897854	0.0525375	0.442224	250
4	BCR-2G-2018-10-01-6	#2	2018-10-01	10.3861	0.826165	0.142055	2.08187	0.116231	18.815	0.425096	15.5348	0.427355	39.1895	0.419478	72.8529	1.02296	1369.7	0.842256	1131.04	0.879185	2852.85	0.866057	0.0531782	0.425096	250
5	BCR-2G-2018-10-01-5	#2	2018-10-01	11.0852	0.824841	0.139554	2.07401	0.114231	18.8797	0.418695	15.6106	0.420922	39.1471	0.413218	75.0742	0.810369	1420.14	0.720186	1171.35	0.719593	2944.72	0.712216	0.0528633	0.418695	250
6	BCR-2G_seg_20181001_@4	#2	2018-10-01	10.2956	0.823694	0.145003	2.06603	0.118691	18.9008	0.434445	15.5821	0.455644	39.1088	0.446095	69.9286	0.786335	1316.92	0.710794	1083.92	0.729777	2721	0.680409	0.052868	0.434445	250
7	BCR-2G_seg_20181001_@3	#2	2018-10-01	10.3203	0.826086	0.145924	2.07273	0.119489	18.8135	0.437347	15.5856	0.439661	39.0298	0.431608	68.8178	0.735081	1297.87	0.636121	1071.97	0.634815	2691.31	0.616006	0.0531109	0.437347	250
8	BCR-2G_seg_20181001_@2	#2	2018-10-01	10.3124	0.824174	0.145732	2.06671	0.119364	18.9762	0.437123	15.6323	0.439444	39.0303	0.431418	68.7301	0.564565	1304.33	0.522211	1074.33	0.577069	2690.95	0.54606	0.052727	0.437123	250
9	BCR-2G_seg_20181001_@1	#2	2018-10-01	10.3367	0.825044	0.148608	2.0726	0.121662	18.8141	0.444243	15.5181	0.446618	38.9759	0.438389	66.703	0.673519	1254.79	0.583376	1035.33	0.606299	2600.41	0.586514	0.0531727	0.444243	250

## Sheet: NWA 3170
Analysis #	Analysis name			Ipr (nA)	207Pb/206Pb	1se(%)	208Pb/206Pb	1se(%)	206Pb/204Pb	1se(%)	207Pb/204Pb	1se(%)	208Pb/204Pb	1se(%)	204Pb/Coeff	1se(%)	206Pb/Coeff	1se(%)	207Pb/Coeff	1se(%)	208Pb/Coeff	1se(%)	204Pb/206Pb	1se(%)
		session	date		H1/C		H2/C		C/L2		H1/L2		H2/L2		L2		C		H1		H2		L2/C		slit
1	BCR-2G-2018-09-06-7	#1	2018-09-01	5.00424	0.82844	0.237066	2.07516	0.194172	18.3907	0.702648	15.134	0.706424	38.1533	0.693208	26.6938	1.61645	491.375	1.43646	406.375	1.36567	1019.39	1.41426	0.0543168	0.702648	500
2	BCR-2G-2018-09-06-6	#1	2018-09-01	4.50356	0.827971	0.247908	2.07374	0.203122	18.4364	0.776412	15.2557	0.7932	38.2137	0.778117	24.475	1.44095	449.075	1.385	371.783	1.42752	931.327	1.4099	0.0543625	0.761106	500
3	BCR-2G-2018-09-06-5	#1	2018-09-01	5.01035	0.830999	0.235062	2.07608	0.1927	18.5659	0.700462	15.3955	0.704125	38.4978	0.691138	26.6693	1.89621	498.936	1.82497	413.922	1.78079	1034.9	1.82414	0.0539437	0.700462	500
4	BCR-2G-2018-09-06-4	#1	2018-09-01	6.07594	0.830553	0.22877	2.07068	0.206307	18.8306	0.696035	15.6765	0.676114	39.1139	0.663796	29.0976	1.81558	546.782	1.64332	453.895	1.58527	1132.81	1.62235	0.0530816	0.672646	500
5	BCR-2G-2018-09-06-3	#1	2018-09-01	6.08165	0.828223	0.223065	2.07275	0.182883	18.468	0.66255	15.3388	0.666058	38.2222	0.653698	29.8308	1.80227	554.376	1.64689	459.416	1.62753	1147.14	1.6086	0.0541212	0.66255	500
6	BCR-2G-2018-09-06-2	#1	2018-09-01	6.13876	0.82952	0.217998	2.07432	0.178759	18.3316	0.645154	15.2194	0.648558	38.0985	0.636443	31.5308	1.2798	579.807	1.20253	481.464	1.2154	1202.61	1.20992	0.0546396	0.647288	500
7	BCR-2G-2018-09-06-1	#1	2018-09-01	6.15472	0.832745	0.149722	2.07939	0.122805	18.4007	0.445001	15.3355	0.447299	38.3027	0.439022	66.7593	0.930264	1231.56	0.954121	1025.38	0.978074	2561.52	0.967359	0.0543041	0.445001	500
1	BCR-2G-2018-09-07-6	#2	2018-09-01	3.15548	0.824041	0.196091	2.07998	0.160422	18.7052	0.58417	15.4474	0.587324	38.8632	0.576397	38.7296	1.03119	719.332	1.03055	593.181	1.01377	1495.87	1.02728	0.0534112	0.58417	500
2	BCR-2G-2018-09-07-5	#2	2018-09-01	4.59799	0.827984	0.169127	2.07743	0.138582	18.483	0.503995	15.3848	0.50664	38.5715	0.497278	51.8577	1.50097	964.177	1.46533	799.346	1.48972	2003.54	1.44602	0.0539367	0.503995	500
3	BCR-2G-2018-09-07-4	#2	2018-09-01	5.2689	0.829482	0.16008	2.07237	0.131222	18.4049	0.474722	15.2354	0.477233	38.1052	0.47491	58.4815	1.13695	1080.32	1.10831	895.736	1.10591	2231.92	1.15998	0.0542821	0.474722	500
4	BCR-2G-2018-09-07-3	#2	2018-09-01	5.09155	0.829361	0.162365	2.07612	0.134812	18.5567	0.482777	15.3799	0.485346	38.501	0.47633	56.7348	1.09385	1051.58	1.21187	866.606	1.2551	2172.81	1.25034	0.0539333	0.482777	500
5	BCR-2G-2018-09-07-2new	#2	2018-09-01	5.71122	0.828894	0.153784	2.07222	0.126014	18.422	0.456879	15.259	0.459303	38.2295	0.461797	63.7397	1.14158	1171.25	1.11207	970.102	1.11615	2429.59	1.12402	0.0543228	0.456879	500
6	BCR-2G-2018-09-07-test2	#2	2018-09-01	5.28674	0.823461	0.448546	2.06266	0.367303	17.8982	2.28304	14.7408	2.47552	36.922	2.43389	61.6202	2.22553	1100.71	0.570015	906.375	0.591653	2270.26	0.405067	0.0559842	2.20569	500
7	BCR-2G-2018-09-07-test1	#2	2018-09-01	5.3307	0.826198	0.467824	2.07356	0.377864	18.3903	1.36645	15.1934	1.37384	38.13	1.34808	56.4702	1.33073	1038.24	0.37135	857.749	0.341454	2152.8	0.318235	0.0543959	1.36645	500
8	BCR-2G-2018-09-07-2c	#2	2018-09-01	5.30278	0.826721	0.245132	2.06798	0.200869	18.6574	0.729739	15.3949	0.733609	38.7742	0.720028	24.5141	1.93325	459.346	1.97116	380.226	1.9968	951.713	1.98911	0.0535526	0.729739	500
9	BCR-2G-2018-09-07-2b	#2	2018-09-01	5.31717	0.82654	0.163636	2.07244	0.134013	18.6165	0.487005	15.3664	0.489611	38.6138	0.480522	55.5414	1.0506	1031.78	0.997927	852.661	0.966259	2139.42	0.975473	0.0535827	0.487005	500
10	BCR-2G-2018-09-07-2	#2	2018-09-01	5.36168	0.82858	0.162966	2.07241	0.133531	18.4914	0.484158	15.3077	0.486734	38.3343	0.477684	56.3989	0.805971	1039.27	0.898811	865.377	0.788891	2168.28	0.822254	0.0541018	0.484158	500
11	BCR-2G-2018-09-07-1x	#2	2018-09-01	5.37467	0.827412	0.161846	2.07412	0.132525	18.5041	0.483818	15.316	0.483579	38.3144	0.474571	57.1848	0.932389	1061.25	0.823931	874.194	0.874621	2195.09	0.874684	0.0540903	0.484293	500
1	BCR-2G-2018-10-02-4	#3	2018-10-01	5.20405	0.827819	0.19352	2.0796	0.162658	19.0968	0.572685	15.8318	0.575629	39.7317	0.565234	40.1114	1.4149	765.301	1.35541	634.041	1.3196	1591.31	1.33913	0.0524026	0.572685	250
2	BCR-2G-2018-10-02-3	#3	2018-10-01	6.32213	0.82868	0.172846	2.08232	0.142671	18.8078	0.515785	15.6247	0.529855	39.3016	0.52074	49.1732	1.83856	933.282	1.77657	773.384	1.76845	1944.97	1.74281	0.0532169	0.515785	250
3	BCR-2G-2018-10-02-2	#3	2018-10-01	7.21788	0.825596	0.158143	2.07303	0.129501	18.9629	0.475009	15.6319	0.477511	39.2471	0.468806	58.324	1.34454	1105.02	1.15052	912.711	1.158	2290.65	1.1616	0.052772	0.475009	250
4	BCR-2G-2018-10-02-1	#3	2018-10-01	9.23781	0.826043	0.148787	2.07358	0.119911	19.0951	0.441788	15.736	0.444105	39.6182	0.436062	67.6529	1.10361	1288.41	1.08607	1063.4	1.06542	2673.72	1.08566	0.052399	0.441788	250

## Sheet: NWA4734
Analysis #	Analysis name			Ipr (nA)	207Pb/206Pb	1se(%)	208Pb/206Pb	1se(%)	206Pb/204Pb	1se(%)	207Pb/204Pb	1se(%)	208Pb/204Pb	1se(%)	204Pb/Coeff	1se(%)	206Pb/Coeff	1se(%)	207Pb/Coeff	1se(%)	208Pb/Coeff	1se(%)	204Pb/206Pb	1se(%)
		session	date		H1/C		H2/C		C/L2		H1/L2		H2/L2		L2		C		H1		H2		L2/C		slit
1	BCR-2G-2018-10-03-11	#1	2018-10-01	9.68647	0.82219	0.125341	2.06688	0.102576	18.5799	0.372671	15.2998	0.37472	38.4314	0.367731	94.8456	1.61551	1763.37	1.56201	1450.13	1.532	3642.69	1.53627	0.0538448	0.372671	250
2	BCR-2G-2018-10-03-10	#1	2018-10-01	11.642	0.820693	0.116713	2.06387	0.0954982	18.6113	0.347333	15.2815	0.349253	38.4906	0.342747	109.173	1.747	2035.35	1.66433	1671.36	1.69118	4199.14	1.66771	0.0536882	0.347333	250
3	BCR-2G-2018-10-03-9	#1	2018-10-01	11.8802	0.822589	0.116056	2.06595	0.094978	18.5698	0.345074	15.2965	0.346968	38.4317	0.340498	110.623	1.86193	2056.59	1.8689	1691.66	1.87096	4250.1	1.85985	0.0538075	0.345074	250
4	BCR-2G-2018-10-03-8	#1	2018-10-01	13.6473	0.822382	0.110453	2.06364	0.0904075	18.6109	0.328683	15.304	0.330488	38.4496	0.324339	121.92	1.86332	2271.03	1.85535	1867.29	1.83929	4685.63	1.83855	0.0537514	0.328683	250
5	BCR-2G-2018-10-03-@7	#1	2018-10-01	12.3784	0.824148	0.116037	2.06806	0.0950234	18.6877	0.345583	15.386	0.347452	38.5175	0.34101	110.286	1.80316	2054.65	1.77719	1693.96	1.78522	4245.88	1.77902	0.053531	0.345583	250
6	BCR-2G-2018-10-03-@6	#1	2018-10-01	12.4479	0.8235	0.115853	2.06595	0.0948712	18.5987	0.344771	15.3257	0.346643	38.4513	0.340206	110.813	1.77925	2061.67	1.86826	1699.03	1.86304	4257.73	1.86865	0.0537847	0.344771	250
7	BCR-2G-2018-10-03-@5	#1	2018-10-01	12.5602	0.825591	0.120205	2.06189	0.105552	18.6344	0.357838	15.3997	0.359763	38.4198	0.353105	102.869	1.04543	1913.32	1.03497	1579.41	1.01132	3945.28	1.01316	0.053601	0.357838	250
8	BCR-2G-2018-10-03-@4	#1	2018-10-01	12.6292	0.82343	0.113637	2.0634	0.0930552	18.6904	0.339096	15.3888	0.340935	38.5883	0.334635	114.517	1.76724	2143.82	1.78077	1765.28	1.78551	4424.41	1.75543	0.0535186	0.339096	250
9	BCR-2G-2018-10-03-3	#1	2018-10-01	0.436299	0.831317	0.655288	2.08159	0.536879	18.0304	1.91899	15.0409	1.92946	37.4683	2.07695	3.58421	1.86761	64.5028	1.05324	53.2239	1.09211	132.925	1.13269	0.0554987	1.91899	250
10	BCR-2G-2018-10-03-2	#1	2018-10-01	2.52846	0.82294	0.274462	2.07292	0.22462	19.105	0.824595	15.7574	0.861152	39.7687	0.81383	19.4423	1.22644	367.163	0.902691	302.787	0.838376	761.848	0.83615	0.0522562	0.824595	250
11	BCR-2G-2018-10-01-03-1	#1	2018-10-01	2.54981	0.827955	0.2796	2.08005	0.228998	18.8065	0.837933	15.5842	0.842298	39.1552	0.82688	18.677	1.06871	352.904	0.913139	292.37	0.841712	734.515	0.87559	0.0531303	0.837933	250

## Sheet: all-stds
Analysis #	Analysis name			Ipr (nA)	207Pb/206Pb	1se(%)	208Pb/206Pb	1se(%)	206Pb/204Pb	1se(%)	207Pb/204Pb	1se(%)	208Pb/204Pb	1se(%)	204Pb/Coeff	1se(%)	206Pb/Coeff	1se(%)	207Pb/Coeff	1se(%)	208Pb/Coeff	1se(%)	204Pb/206Pb	1se(%)
		session	date		H1/C		H2/C		C/L2		H1/L2		H2/L2		L2		C		H1		H2		L2/C		slit
Dhofar 287	BCR-2G_Pb-multi_20180807_@18	#1	2018-08-01	10.4592	0.825544	0.113002	2.05889	0.0926373	18.6718	0.396215	15.4215	0.364087	38.4436	0.375958	116.148	0.523217	2164.47	0.408597	1787.55	0.419309	4456.43	0.422122	0.0535883	0.393567	250
Dhofar 287	BCR-2G_Pb-multi_20180807_@17	#1	2018-08-01	10.4549	0.824741	0.112122	2.05924	0.0918879	18.5494	0.333295	15.2855	0.335096	38.1538	0.328879	118.559	0.492556	2199.5	0.467531	1815.15	0.479479	4531.27	0.481684	0.0539274	0.333295	250
Dhofar 287	BCR-2G_Pb-multi_20180807_@16	#1	2018-08-01	10.4923	0.826497	0.112204	2.06371	0.0919721	18.5671	0.35602	15.3655	0.335471	38.3039	0.334948	117.918	0.560121	2194.41	0.446695	1810.86	0.461318	4520.74	0.446372	0.0538848	0.358403	250
Dhofar 287	BCR-2G_Pb-multi_20180807_@15	#1	2018-08-01	11.0266	0.824979	0.0995882	2.05281	0.0816634	18.5587	0.296287	15.3228	0.297882	38.1261	0.29575	149.813	0.464452	2787.57	0.453985	2301.19	0.458977	5734.06	0.416471	0.0538997	0.296287	250
Dhofar 287	BCR-2G_Pb-multi_20180807_@14	#1	2018-08-01	11.0007	0.825936	0.119272	2.0589	0.0896117	18.5504	0.324809	15.3231	0.326559	38.2192	0.320499	124.898	0.545928	2312.59	0.511323	1909.95	0.500161	4764.79	0.500027	0.0539177	0.324809	250
Dhofar 287	BCR-2G_Pb-multi_20180807_@13	#1	2018-08-01	11.0181	0.826377	0.109421	2.05828	0.0897044	18.452	0.409252	15.2206	0.415387	37.998	0.405519	124.9	0.538093	2308.17	0.498372	1906.71	0.528336	4753.41	0.517615	0.05423	0.407659	250
Dhofar 287	BCR-2G_Pb-multi_20180807_@12	#1	2018-08-01	13.6336	0.827199	0.0970439	2.05916	0.0795905	18.5863	0.2891	15.3911	0.290636	38.2759	0.285283	157.6	0.718807	2932.33	0.683233	2425.75	0.660943	6038.12	0.667695	0.0538156	0.2891	250
Dhofar 287	BCR-2G_Pb-multi_20180807_@11	#1	2018-08-01	13.6895	0.824738	0.0966553	2.05918	0.0791846	18.5629	0.287129	15.2994	0.288693	38.2404	0.283323	159.432	0.666058	2962.19	0.67663	2441.05	0.66762	6101.43	0.665267	0.0538849	0.287129	250
Dhofar 287	BCR-2G_Pb-multi_20180807_@10	#1	2018-08-01	13.7654	0.824308	0.0961626	2.05724	0.078797	18.6167	0.286567	15.3207	0.288119	38.2597	0.282797	159.984	0.690594	2992.61	0.664914	2466.14	0.68586	6156.53	0.670632	0.0537245	0.286567	250
Dhofar 287	BCR-2G-2018-09-05-07	#2	2018-09-01	5.12488	0.829489	0.234725	2.07247	0.192368	18.3744	0.694856	15.1926	0.698556	38.0311	0.685485	26.9987	1.51394	500.614	1.39926	414.939	1.43725	1038.68	1.44273	0.0545091	0.694856	500
Dhofar 287	BCR-2G-2018-09-05-06	#2	2018-09-01	5.64989	0.830281	0.225482	2.07096	0.184902	18.3961	0.668554	15.3349	0.672083	38.2709	0.659577	29.4876	1.69454	542.192	1.4231	449.869	1.41244	1122.85	1.42334	0.0542988	0.668554	500
Dhofar 287	BCR-2G-2018-09-05-5	#2	2018-09-01	6.40709	0.833688	0.212719	2.07544	0.174536	18.3648	0.63117	15.3263	0.634432	38.1352	0.622669	33.0851	1.46061	607.973	1.33739	506.324	1.29954	1262.48	1.32633	0.0543104	0.63117	500
Dhofar 287	BCR-2G-2018-09-05-4	#2	2018-09-01	5.97502	0.83173	0.224228	2.07335	0.183828	18.3267	0.664488	15.207	0.667998	38.033	0.655542	29.8513	1.57844	548.25	1.64049	454.928	1.64407	1137.27	1.59148	0.0546258	0.664488	500
Dhofar 287	BCR-2G-2018-09-05-3	#2	2018-09-01	6.41077	0.831181	0.22442	2.07907	0.177113	18.498	0.641106	15.3449	0.644435	38.3061	0.632494	31.8962	1.39641	590.527	1.29586	491.225	1.30219	1225.52	1.29531	0.0541055	0.641106	500
Dhofar 287	BCR-2G-2018-09-05-2	#2	2018-09-01	6.22168	0.829171	0.219302	2.07583	0.179778	18.6768	0.654443	15.464	0.657855	38.7557	0.645755	30.7513	2.24352	573.209	2.06189	475.565	2.0648	1189.21	2.06541	0.0536181	0.654443	500
Dhofar 287	BCR-2G-2018-09-05-1	#2	2018-09-01	7.18228	0.830847	0.137705	2.07484	0.112565	18.5234	0.408718	15.3778	0.41085	38.4278	0.403265	78.8642	1.03306	1467.05	0.980356	1214.09	0.984262	3043.22	0.949304	0.0540144	0.408718	500
Dhofar 287	BCR-2G-2018-11-17-8	#3	2018-11-01	20.0453	0.827395	0.110073	2.0616	0.0902394	18.5887	0.327644	15.3619	0.329396	38.3017	0.323309	122.709	2.89469	2280.29	3.00564	1884.63	3.00059	4699.81	3.03141	0.0538155	0.327644	250
Dhofar 287	BCR-2G-2018-11-17-7	#3	2018-11-01	20.0474	0.826829	0.109495	2.06459	0.0930228	18.5671	0.325805	15.3697	0.327534	38.3337	0.321479	124.109	3.07998	2302.6	3.01053	1905.84	3.00336	4754.96	3.03293	0.05387	0.325805	250
Dhofar 287	BCR-2G-2018-11-17-6	#3	2018-11-01	19.9564	0.82799	0.111012	2.06551	0.0909909	18.5107	0.33008	15.33	0.331845	38.223	0.325694	120.92	3.09048	2241.3	3.13091	1853.25	3.0924	4628.73	3.13802	0.0540394	0.33008	250
Dhofar 287	BCR-2G-2018-11-17-5	#3	2018-11-01	19.8867	0.828351	0.137821	2.06732	0.0922119	18.5546	0.33495	15.3537	0.33672	38.4504	0.334567	117.416	3.30793	2181.38	3.21999	1806.56	3.24584	4511.02	3.2493	0.0537905	0.33495	250
Dhofar 287	BCR-2G-2018-11-17-4	#3	2018-11-01	19.8796	0.82951	0.11743	2.06621	0.091718	18.4098	0.339501	15.2954	0.333751	38.0939	0.349288	119.55	2.98339	2205.14	3.0787	1830.38	3.09703	4558.88	3.10241	0.0542187	0.340093	250
Dhofar 287	BCR-2G-2018-11-17-3	#3	2018-11-01	19.8535	0.827787	0.111519	2.06369	0.09145	18.4974	0.330918	15.2837	0.332681	38.1226	0.326502	120.34	3.00445	2219.31	3.02797	1837.56	3.02068	4580.41	3.04502	0.0540731	0.330918	250
Dhofar 287	BCR-2G-2018-11-17-2	#3	2018-11-01	19.8422	0.827876	0.111962	2.0675	0.096837	18.438	0.332266	15.3099	0.33403	38.1438	0.327823	118.157	3.00849	2201.04	3.10314	1823.59	3.09876	4551.55	3.09434	0.0542007	0.332266	250
Dhofar 287	BCR-2G-2018-11-17-1	#3	2018-11-01	19.8788	0.82782	0.111929	2.06599	0.0917408	18.4644	0.332432	15.2574	0.334209	38.1156	0.328	119.231	2.96315	2204.31	2.98939	1823.29	2.96893	4555.46	2.98685	0.054178	0.332432	250
NWA 773	BCR-2G_Pb-multi_20180805_@26	#1	2018-08-01	21.7055	0.827184	0.0769573	2.05766	0.0631178	18.637	0.229196	15.4005	0.230416	38.4081	0.22617	250.757	1.03033	4664.06	0.964299	3857.19	0.962134	9599.63	0.953935	0.0536637	0.229196	250
NWA 773	BCR-2G_Pb-multi_20180805_@25	#1	2018-08-01	5.02474	0.825657	0.146062	2.06109	0.119677	18.6614	0.436056	15.3868	0.438399	38.4511	0.430327	69.2516	1.49625	1296.4	1.50887	1069.26	1.50769	2671.68	1.50278	0.0535375	0.436056	250
NWA 773	BCR-2G_Pb-multi_20180805_@24	#1	2018-08-01	4.99666	0.825917	0.14646	2.06382	0.120033	18.4792	0.434898	15.2594	0.437242	38.1082	0.429113	70.0439	1.49013	1288.39	1.4769	1064.12	1.50291	2657.24	1.48913	0.054074	0.434898	250
NWA 773	BCR-2G_Pb-multi_20180805_@23	#1	2018-08-01	4.96482	0.826422	0.173817	2.06421	0.143282	18.5614	0.438436	15.3929	0.440771	38.4993	0.432629	68.5241	1.56332	1274.64	1.45069	1053.96	1.44801	2632.51	1.45373	0.0539025	0.438436	250
NWA 773	BCR-2G_Pb-multi_20180805_@22	#1	2018-08-01	18.3335	0.828408	0.0835683	2.05876	0.0685627	18.5517	0.248652	15.3544	0.249968	38.1907	0.24536	213.081	0.962864	3952.12	0.939708	3272.98	0.949056	8136.25	0.939441	0.0539096	0.248652	250
NWA 773	BCR-2G_Pb-multi_20180805_@21	#1	2018-08-01	18.3339	0.829032	0.0838273	2.05806	0.0687984	18.6023	0.249783	15.4196	0.251094	38.2817	0.246484	211.129	0.981574	3925.37	0.916253	3254.4	0.930025	8079.32	0.93405	0.0537242	0.249783	250
NWA 773	BCR-2G_Pb-multi_20180805_@20	#1	2018-08-01	18.3172	0.82682	0.0908777	2.0585	0.0685205	18.5282	0.248507	15.3046	0.249834	38.088	0.245219	213.327	0.90305	3957.59	0.92763	3272.2	0.918678	8143.8	0.916599	0.0539832	0.248507	250
NWA 773	BCR-2G-2018-12-14-8	#2	2018-12-01	20.7834	0.828043	0.108563	2.06685	0.0890111	18.5059	0.322677	15.2949	0.324388	38.2053	0.318378	124.081	2.64104	2294.95	2.60387	1900.83	2.62608	4741.82	2.6304	0.0540493	0.322677	250	hyperion
NWA 773	BCR-2G-2018-12-14-7	#2	2018-12-01	20.7909	0.828712	0.109143	2.06568	0.0895069	18.6521	0.325546	15.4455	0.327259	38.4836	0.321244	121.684	2.63163	2268.79	2.67559	1878.91	2.65274	4683.4	2.66036	0.0536218	0.325546	250	hyperion
NWA 773	BCR-2G-2018-12-14-6	#2	2018-12-01	20.7671	0.829182	0.108335	2.06807	0.088839	18.5044	0.32225	15.3367	0.32395	38.2575	0.317962	125.473	2.63182	2303.78	2.59026	1909.53	2.58572	4762.11	2.57619	0.0540612	0.32225	250	hyperion
NWA 773	BCR-2G-2018-12-14-5	#2	2018-12-01	20.7813	0.827369	0.11027	2.06626	0.0903986	18.4676	0.327328	15.2807	0.329075	38.1837	0.32296	120.242	2.66115	2221.75	2.69934	1839.21	2.70608	4590.26	2.73088	0.0541123	0.327328	250	hyperion
NWA 773	BCR-2G-2018-12-14-4	#2	2018-12-01	20.7675	0.828887	0.108506	2.06634	0.0889788	18.4512	0.322181	15.3073	0.330307	38.2256	0.317878	125.654	2.6275	2296.23	2.58667	1902.03	2.61406	4746.2	2.60367	0.0542162	0.322181	250	hyperion
NWA 773	BCR-2G-2018-12-14-3	#2	2018-12-01	20.7486	0.829122	0.114917	2.06527	0.0910248	18.44	0.329396	15.3319	0.331136	38.1216	0.324997	118.977	2.58061	2192.53	2.60698	1818.79	2.58442	4528.8	2.62922	0.0541921	0.329396	250	hyperion
NWA 773	BCR-2G-2018-12-14-2	#2	2018-12-01	20.7506	0.827947	0.122243	2.06625	0.091381	18.5032	0.331248	15.3089	0.333001	38.1161	0.32684	117.496	2.70776	2175.94	2.61861	1803.04	2.64836	4492.57	2.62048	0.0540627	0.331248	250	hyperion
NWA 773	BCR-2G-201-12-14-1	#2	2018-12-01	20.737	0.83024	0.128603	2.06723	0.0937028	18.508	0.358283	15.3563	0.354274	38.3215	0.345442	111.397	2.86477	2064.38	2.87838	1712.2	2.87087	4269.43	2.90391	0.0540572	0.360512	250	hyperion
NWA 2727	bcr-2018-08-17-@6	#1	2018-08-01	2.03701	0.844787	0.206451	1.93238	0.172071	17.825	0.606133	15.1022	0.609096	34.3828	0.598318	18.0156	0.733619	321.416	0.629467	271.378	0.644609	620.829	0.632074	0.0560489	0.606133	500
NWA 2727	bcr-2018-08-17-@5	#1	2018-08-01	2.03184	0.84232	0.200343	1.97069	0.166302	18.1281	0.60836	15.1973	0.632964	35.7059	0.588475	18.9026	0.854118	341.723	0.650221	289.266	0.595076	677.677	0.597085	0.0551496	0.607587	500
NWA 2727	bcr-2018-08-17-4	#1	2018-08-01	1.99781	0.829422	0.191962	2.00741	0.169295	18.3046	0.568092	15.2271	0.575728	36.8128	0.591289	20.4282	0.884601	376.29	0.602088	312.639	0.625261	755.678	0.613741	0.0543702	0.568092	500
NWA 2727	bcr-2018-08-17-3	#1	2018-08-01	1.99578	0.830935	0.190656	2.02418	0.157042	18.5369	0.579559	15.4358	0.570097	37.5076	0.559752	20.6354	0.789777	379.303	0.700238	315.481	0.707673	767.612	0.717199	0.0540895	0.579049	500
NWA 2727	bcr-2018-08-17-2	#1	2018-08-01	1.90479	0.826994	0.192312	2.05712	0.157761	18.5399	0.571482	15.2934	0.574531	38.1702	0.563907	20.2184	0.874551	376.024	0.645569	309.359	0.704349	771.308	0.665376	0.0539892	0.571482	500
NWA 2727	bcr-2018-08-17-1	#1	2018-08-01	1.9055	0.826586	0.191476	2.05636	0.175395	18.513	0.569347	15.2896	0.572387	38.0065	0.561813	20.4314	0.891073	377.3	0.770946	312.652	0.736564	776.925	0.727655	0.054064	0.569347	500
NWA 2727	BCR-2G-2018-08-24 _ @4	#2	2018-08-01	11.1723	0.826516	0.117288	2.07441	0.0960749	18.4972	0.348859	15.2975	0.350718	38.3654	0.344205	108.249	0.981957	2007.37	0.999254	1660.53	0.976617	4164.34	0.975469	0.0540852	0.348859	500
NWA 2727	BCR-2G-2018-08-24 _ @3	#2	2018-08-01	11.1488	0.828636	0.118008	2.07353	0.108659	18.5702	0.351004	15.3466	0.361935	38.4612	0.350269	107.321	1.0453	1982.01	1.03048	1640.96	1.03067	4110.02	1.05146	0.053873	0.351004	500
NWA 2727	BCR-2G-2018-08-24 _ @2	#2	2018-08-01	11.1902	0.828622	0.118526	2.07575	0.0971219	18.4875	0.352269	15.3178	0.354136	38.3595	0.347558	106.177	1.06386	1964.22	1.10223	1626.99	1.09713	4075.44	1.09357	0.054105	0.352269	500
NWA 2727	BCR-2G-2018-08-24 _ @1	#2	2018-08-01	11.216	0.827146	0.118581	2.07433	0.0971231	18.4049	0.351569	15.2362	0.353459	38.2272	0.346849	107.058	1.08448	1964.3	1.11856	1624.17	1.12172	4074.78	1.12134	0.0542884	0.351569	500
NWA 2727	BCR-2G-2018-12-10-8	#3	2018-12-01	20.4498	0.809783	0.134432	2.06173	0.0938796	18.5703	0.319031	15.0505	0.320944	38.2914	0.314791	128.373	2.23714	2379.18	2.16304	1926.9	2.1895	4943.68	2.23534	0.0538593	0.319031	250	hyperion
NWA 2727	BCR-2G-2018-12-10-7	#3	2018-12-01	20.4346	0.80965	0.112516	2.05884	0.0971907	18.4891	0.322952	15.0323	0.324883	38.1728	0.326378	124.317	2.20938	2326.8	2.20496	1898.82	2.31303	4795	2.22724	0.0541031	0.322952	250	hyperion
NWA 2727	BCR-2G-2018-12-10-6	#3	2018-12-01	20.402	0.810947	0.108622	2.06555	0.0885615	18.6862	0.322624	15.1476	0.351832	38.56	0.322638	125.593	2.11579	2366.49	2.18862	1890.17	2.07408	4884.02	2.19293	0.0535352	0.322624	250	hyperion
NWA 2727	BCR-2G-2018-12-10-5	#3	2018-12-01	20.3701	0.8112	0.108857	2.06377	0.0887591	18.558	0.404581	15.0685	0.376399	38.287	0.380611	125.84	2.17718	2339.05	2.16577	1881.96	2.08545	4788.76	2.087	0.0538462	0.418242	250	hyperion
NWA 2727	BCR-2G-2018-12-10-3	#3	2018-12-01	20.3232	0.810968	0.109176	2.06302	0.0890299	18.59	0.323294	15.075	0.325213	38.3413	0.319015	124.084	2.05757	2325.48	2.13395	1899.43	2.18238	4830.19	2.18617	0.0538112	0.323294	250	hyperion
NWA 2727	BCR-2G-2018-12-10-2	#3	2018-12-01	20.249	0.812909	0.107792	2.06427	0.0879451	18.6078	0.324622	15.1449	0.321504	38.4562	0.322254	128.052	1.91815	2399.57	2.03421	1937.59	2.00399	4920.62	1.99007	0.0537631	0.326087	250	hyperion
NWA 2727	BCR-2G-2018-12-10-1	#3	2018-12-01	20.2382	0.813854	0.109824	2.06547	0.0976403	18.5774	0.325496	15.1178	0.327392	38.4375	0.321178	124.335	2.08819	2293.89	2.08092	1866.72	2.09578	4704.11	2.02738	0.0537864	0.325496	250	hyperion
NWA 2727	BCR-2G-2018-12-12-7	#4	2018-12-01	20.5261	0.828729	0.114987	2.06505	0.0921378	18.624	0.334721	15.426	0.336479	38.4055	0.330288	114.872	2.88567	2137.83	2.8795	1773.04	2.87802	4413.51	2.88021	0.0537102	0.334721	250	hyperion
NWA 2727	BCR-2G-2018-12-12-6	#4	2018-12-01	20.4902	0.827012	0.111614	2.06351	0.0915153	18.5054	0.33165	15.3171	0.333413	38.238	0.327234	117.2	2.93062	2167.52	2.88001	1794.13	2.89953	4476.19	2.9155	0.0540011	0.33165	250	hyperion
NWA 2727	BCR-2G-2018-12-12-5	#4	2018-12-01	20.4499	0.828653	0.111436	2.06662	0.0928831	18.5293	0.331571	15.3765	0.333321	38.3887	0.327163	117.204	2.80572	2173.98	2.92597	1800.68	2.90726	4491.31	2.90747	0.0539891	0.331571	250	hyperion
NWA 2727	BCR-2G-2018-12-12-4	#4	2018-12-01	20.4251	0.827438	0.120813	2.06534	0.0909308	18.3908	0.328622	15.2432	0.330382	37.9998	0.32422	120.8	2.95724	2195.74	2.84489	1816.68	2.82258	4536.75	2.83139	0.0543939	0.328622	250	hyperion
NWA 2727	BCR-2G-2018-12-12-3	#4	2018-12-01	20.4078	0.827424	0.110428	2.06632	0.0905189	18.4986	0.328215	15.3207	0.329967	38.2516	0.323848	119.636	2.83406	2217.01	2.83334	1833.83	2.82428	4579.09	2.84144	0.053948	0.328215	250	hyperion
NWA 2727	BCR-2G-2018-12-12-2	#4	2018-12-01	20.3524	0.828533	0.111354	2.06266	0.091337	18.5272	0.332763	15.3645	0.346601	38.2657	0.343667	117.235	2.92441	2178.16	2.86716	1803.13	2.8698	4491.28	2.87347	0.0539319	0.331376	250	hyperion
NWA 2727	BCR-2G-2018-12-12-1	#4	2018-12-01	20.3722	0.828372	0.111084	2.06426	0.0911078	18.475	0.32994	15.3248	0.331686	38.1165	0.325541	118.587	2.67648	2190.48	2.69203	1814.7	2.68101	4522.02	2.69337	0.0541367	0.32994	250	hyperion
NWA 3333	BCR-2G-2018-08-17-13	#1	2018-08-01	2.77551	0.839514	0.171222	2.02524	0.14137	18.4598	0.509767	15.4866	0.512267	37.4104	0.503077	25.2621	1.56841	467.11	1.48945	392.195	1.5537	946.329	1.46027	0.0542748	0.509767	500
NWA 3333	BCR-2G-2018-08-17-12	#1	2018-08-01	2.8122	0.836265	0.172351	2.0083	0.16241	17.8874	0.506673	14.9746	0.509282	35.9685	0.499933	25.7	1.58022	462.042	1.45694	386.351	1.50085	926.984	1.3723	0.055977	0.506673	500
NWA 3333	BCR-2G-2018-08-17-11	#1	2018-08-01	2.80641	0.838094	0.180583	2.01007	0.142637	18.1483	0.510064	15.1916	0.512632	36.4368	0.503335	25.3457	1.67943	460.453	1.57261	385.797	1.61397	925.263	1.51313	0.0550486	0.510064	500
NWA 3333	BCR-2G-2018-08-17-10	#1	2018-08-01	2.73561	0.832807	0.173503	2.01328	0.143777	18.2784	0.513952	15.2003	0.541637	36.659	0.521165	24.9538	1.61629	456.768	1.54335	380.647	1.60371	917.817	1.47216	0.0546522	0.513952	500
NWA 3333	BCR-2G-2018-08-17-9	#1	2018-08-01	2.71598	0.835603	0.172626	2.02045	0.142368	18.2422	0.512541	15.1832	0.512231	36.766	0.502842	25.2994	1.58763	460.907	1.478	384.886	1.53209	931.767	1.42787	0.054928	0.50961	500
NWA 3333	BCR-2G-2018-08-17-8	#1	2018-08-01	2.70596	0.833246	0.172409	2.02072	0.15714	18.3767	0.511354	15.352	0.51398	37.1475	0.504637	25.205	1.65071	462.436	1.61014	385.597	1.67199	934.04	1.55982	0.0544358	0.511354	500
NWA 3333	BCR-2G-2018-08-17-7	#1	2018-08-01	2.60418	0.834079	0.191241	2.02576	0.15647	18.4323	0.542271	15.4398	0.540988	37.4236	0.518151	23.9007	1.86688	441.764	1.65928	368.767	1.65672	895.382	1.62158	0.0541331	0.551364	500
NWA 3333	BCR-2G-2018-08-17-6	#1	2018-08-01	2.53644	0.832334	0.176744	2.03286	0.145515	18.3488	0.524483	15.2697	0.5272	37.2938	0.517568	23.8646	1.64115	440.45	1.53723	366.625	1.59171	894.932	1.51079	0.0545257	0.524483	500
NWA 3333	BCR-2G-2018-08-17-5	#1	2018-08-01	2.45327	0.830561	0.178182	2.03723	0.146615	18.4708	0.531157	15.3913	0.556112	37.6553	0.524201	23.2424	1.81054	433.485	1.69492	360.65	1.72563	883.116	1.68156	0.0541673	0.531157	500
NWA 3333	BCR-2G-2018-08-17-4	#1	2018-08-01	2.37747	0.826273	0.179009	2.04808	0.146849	18.7403	0.558324	15.4747	0.539922	38.2919	0.534753	23.0169	1.85792	431.426	1.75988	355.991	1.78609	883.14	1.76741	0.0533439	0.559712	500
NWA 3333	BCR-2G-2018-08-17-3	#1	2018-08-01	2.25472	0.827288	0.188333	2.05325	0.154624	18.4718	0.559592	15.2472	0.562555	37.9184	0.552184	21.0388	2.02211	388.886	1.92927	322.218	1.9609	797.572	1.91104	0.0542226	0.559592	500
NWA 3333	BCR-2G-2018-08-17-2	#1	2018-08-01	2.0805	0.827016	0.19142	2.04662	0.157113	18.6811	0.570148	15.411	0.573195	38.1025	0.562668	20.26	1.79336	376.997	1.68263	311.528	1.67207	771.099	1.66483	0.0535411	0.570148	500
NWA 3333	BCR-2G-2018-08-17-1	#1	2018-08-01	2.0852	0.826509	0.190765	2.04482	0.15664	18.622	0.567382	15.3641	0.570421	37.9978	0.559933	20.4613	1.78781	379.563	1.56712	313.69	1.58254	774.575	1.58434	0.0537728	0.567382	500
NWA 3333	BCR-2G-2018-08-20-7	#2	2018-08-01	10.7679	0.819452	0.179156	2.06502	0.147443	18.5458	0.509367	15.2198	0.51223	38.3164	0.502605	50.5835	0.937137	942.383	0.866308	772.135	0.862237	1946.87	0.856569	0.0539641	0.509367	500
NWA 3333	BCR-2G-2018-08-20-6	#2	2018-08-01	10.7665	0.820054	0.171862	2.06495	0.140498	18.6615	0.510864	15.2496	0.513723	38.635	0.504097	50.4689	0.998765	939.646	0.868384	770.084	0.864943	1942.44	0.877854	0.0536226	0.510864	500
NWA 3333	BCR-2G-2018-08-20-5	#2	2018-08-01	10.8674	0.819886	0.171687	2.06721	0.14038	18.4684	0.520906	15.1135	0.511579	38.1927	0.501939	50.7194	0.951979	941.139	0.922657	771.931	0.879571	1946.1	0.869771	0.0541113	0.533529	500
NWA 3333	BCR-2G-2018-08-20-4	#2	2018-08-01	10.8051	0.818202	0.172403	2.06596	0.145177	18.6186	0.556445	15.2235	0.548983	38.4753	0.520626	50.1963	1.10727	935.039	0.899624	764.404	0.894231	1932.89	0.902679	0.0537733	0.558693	500
NWA 3333	BCR-2G-2018-08-20-3	#2	2018-08-01	10.7577	0.818382	0.172561	2.07037	0.141019	18.6707	0.588534	15.2662	0.527413	38.5884	0.569296	49.5015	0.924728	932.1	0.907935	763.819	0.928482	1930.78	0.917172	0.0536305	0.590125	500
NWA 3333	BCR-2G-2018-08-20-2	#2	2018-08-01	10.6806	0.820461	0.173005	2.07097	0.141408	18.4753	0.542435	15.2135	0.565966	38.3414	0.609794	49.8421	0.91178	927.025	0.899579	760.108	0.883804	1919.93	0.910008	0.0540785	0.564349	500
NWA 3333	BCR-2G-2018-08-20-1	#2	2018-08-01	10.6976	0.822539	0.173456	2.06899	0.141864	18.2283	0.511548	14.9996	0.514427	37.7851	0.504652	50.2015	0.77027	921.437	0.846126	756.672	0.837257	1906.06	0.839491	0.0549092	0.511548	500
NWA 3333	BCR-2G-2018-09-04-14	#3	2018-09-01	6.23795	0.830364	0.232882	2.07527	0.185479	18.1368	0.667784	15.0781	0.671313	37.8015	0.658725	29.5701	1.38389	538.575	1.21746	447.478	1.18687	1116.92	1.22385	0.0550831	0.667784	500
NWA 3333	BCR-2G-2018-09-04-13	#3	2018-09-01	6.264	0.82857	0.150185	2.07449	0.123103	18.452	0.446077	15.2719	0.448434	38.2602	0.440104	66.2215	1.30891	1222.74	1.21763	1013.72	1.23377	2535.67	1.20566	0.0542273	0.446077	500
NWA 3333	BCR-2G-2018-09-04-8	#3	2018-09-01	7.41901	0.832881	0.213643	2.07801	0.175245	18.5162	0.635513	15.4013	0.638788	38.4761	0.626991	32.6251	1.10766	607.304	0.907446	507.913	0.84481	1268.01	0.878032	0.0539616	0.635513	500
NWA 3333	BCR-2G-2018-09-04-7	#3	2018-09-01	6.65806	0.828551	0.21871	2.07254	0.177618	18.564	0.644021	15.436	0.647411	38.3922	0.635415	31.8847	1.07546	587.439	0.864232	487.202	0.85295	1217.42	0.845382	0.0538216	0.644021	500
NWA 3333	BCR-2G-2018-09-04-12	#3	2018-09-01	7.3993	0.831622	0.211973	2.06521	0.174033	18.537	0.630282	15.3943	0.633537	38.2236	0.621872	33.6406	1.04943	612.497	1.11151	509.738	1.12363	1265.52	1.1062	0.0539937	0.630282	500
NWA 3333	BCR-2G-2018-09-04-11	#3	2018-09-01	7.25121	0.829874	0.20929	2.07759	0.171518	18.548	0.682635	15.3813	0.672499	38.626	0.636542	33.868	1.34999	629.421	1.04283	522.113	1.10606	1307.9	1.06021	0.0538893	0.665608	500
NWA 3333	BCR-2G-2018-09-04-6	#3	2018-09-01	7.60004	0.829078	0.203575	2.07418	0.166878	18.6145	0.606707	15.4253	0.609891	38.5696	0.598642	35.7851	1.31366	665.46	1.23146	551.698	1.23341	1379.31	1.2136	0.0537747	0.606707	500
NWA 3333	BCR-2G-2018-09-04-5	#3	2018-09-01	7.58995	0.827749	0.218808	2.07344	0.165366	18.6757	0.602608	15.4285	0.605776	38.6554	0.611669	36.2651	1.09942	677.475	0.734105	561.074	0.690502	1405.56	0.724653	0.0536193	0.602608	500
NWA 3333	BCR-2G-2018-09-04-4	#3	2018-09-01	7.39805	0.833404	0.207834	2.06743	0.175832	18.6481	0.638076	15.5256	0.643711	38.6036	0.654033	34.1103	1.2345	636.863	1.13299	530.426	1.14125	1318.68	1.13677	0.0537081	0.639393	500
NWA 3333	BCR-2G-2018-09-04-3	#3	2018-09-01	7.44757	0.834477	0.207091	2.07627	0.169954	18.4565	0.616777	15.3759	0.619929	38.2381	0.60853	34.486	1.27823	641.224	1.15292	534.394	1.19034	1331.36	1.13973	0.0541316	0.616777	500
NWA 3333	BCR-2G-2018-09-04-2	#3	2018-09-01	7.56601	0.833604	0.202792	2.07176	0.16542	18.4682	0.636439	15.3836	0.592243	38.294	0.584461	37.7988	1.00175	702.89	0.794342	585.831	0.809477	1457.33	0.781377	0.0539864	0.681579	500
NWA 3333	BCR-2G-2018-09-04-1	#3	2018-09-01	7.87518	0.833635	0.137769	2.07308	0.112549	18.4401	0.415643	15.325	0.409821	38.2104	0.402267	79.5658	1.0179	1463.02	0.962811	1227.23	0.864847	3042.54	0.913638	0.0542651	0.414147	500
NWA 3333	BCR-2G-2018-12-13-7	#4	2018-12-01	20.6819	0.826661	0.104417	2.06587	0.0875246	18.4416	0.340979	15.2621	0.311522	38.0832	0.324653	137.248	2.5838	2488.36	2.46846	2075.62	2.54106	5138.32	2.46904	0.0541887	0.350457	250	hyperion
NWA 3333	BCR-2G-2018-12-13-5	#4	2018-12-01	20.686	0.827484	0.104526	2.0625	0.0857002	18.5324	0.323317	15.3175	0.339772	38.2495	0.347383	136.51	2.7614	2479.64	2.52848	2052.51	2.53663	5117.44	2.52529	0.0539817	0.32371	250	hyperion
NWA 3333	BCR-2G-2018-12-13-4	#4	2018-12-01	20.6677	0.828481	0.10957	2.06268	0.0867261	18.6682	0.313591	15.4442	0.315242	38.4909	0.309443	131.117	2.46197	2447.62	2.55844	2027.17	2.55119	5052.21	2.56971	0.0535817	0.313591	250	hyperion
NWA 3333	BCR-2G-2018-12-13-3	#4	2018-12-01	20.6514	0.826823	0.102389	2.06691	0.083916	18.4572	0.30418	15.2797	0.30581	38.2047	0.30013	142.401	2.29141	2614.61	2.27343	2162.05	2.27674	5400.91	2.28788	0.0541929	0.30418	250	hyperion
NWA 3333	BCR-2G-2018-12-13-2	#4	2018-12-01	20.6314	0.829016	0.109675	2.06548	0.0868604	18.426	0.351983	15.2976	0.369235	38.1242	0.358708	130.763	2.47486	2412.72	2.51737	2000.78	2.51274	4986.72	2.527	0.0542969	0.352221	250	hyperion
NWA 3333	BCR-2G-2018-12-13-1	#4	2018-12-01	20.6099	0.827869	0.132401	2.06741	0.0884325	18.5298	0.320582	15.3441	0.322285	38.2855	0.316313	126.946	2.84911	2324.63	2.73574	1923.52	2.73059	4802.85	2.73954	0.0539838	0.320582	250	hyperion
NWA 2700	BCR-2G_Pb-multi_20180807_@6	#1	2018-08-01	16.6275	0.826495	0.084842	2.06332	0.069551	18.5394	0.252354	15.3378	0.253703	38.2192	0.249006	206.871	0.984796	3837.73	0.906875	3173.08	0.923159	7918.62	0.91407	0.0539507	0.252354	250
NWA 2700	BCR-2G_Pb-multi_20180807_@5	#1	2018-08-01	2.54324	0.827038	0.229876	2.06656	0.195473	18.4711	0.682732	15.2645	0.686388	38.1018	0.673624	28.2675	1.06183	524.164	0.765819	436.101	0.624612	1090.83	0.663967	0.0542202	0.682732	250
NWA 2700	BCR-2G_Pb-multi_20180807_@4	#1	2018-08-01	15.6875	0.829058	0.0875778	2.06573	0.0718386	18.5337	0.260633	15.3794	0.262004	38.2749	0.257171	193.942	1.01404	3596.1	0.947165	2981.71	0.960435	7426.6	0.949166	0.0539245	0.260633	250
NWA 2700	BCR-2G_Pb-multi_20180807_@3	#1	2018-08-01	15.683	0.826894	0.0889753	2.06153	0.0722331	18.6275	0.262356	15.3864	0.263754	38.4027	0.258885	191.376	0.885711	3558.72	0.904723	2942.56	0.887956	7337.97	0.890147	0.0536914	0.262356	250
NWA 2700	BCR-2G_Pb-multi_20180807_@2	#1	2018-08-01	15.7976	0.827456	0.0874195	2.0619	0.07168	18.4993	0.274859	15.3141	0.261179	38.1813	0.25634	195.815	0.901458	3613.93	0.851845	2989.23	0.8681	7451.43	0.848657	0.0540715	0.274102	250
NWA 2700	BCR-2G_Pb-multi_20180807_@1	#1	2018-08-01	15.8995	0.828568	0.0866306	2.06548	0.0710487	18.5338	0.257706	15.3428	0.260704	38.2349	0.254282	198.378	0.812532	3676.75	0.808235	3046.2	0.813632	7591.72	0.803641	0.0539646	0.257706	250
NWA 2700	BCR-2G-2018-08-24-7	#2	2018-08-01	5.77615	0.82791	0.18384	2.06925	0.177732	18.3018	0.553701	15.1832	0.560879	37.9337	0.602256	44.5051	1.20362	816.781	0.942095	675.98	0.897768	1688.85	0.926672	0.0547011	0.551233	500
NWA 2700	BCR-2G-2018-08-24-6	#2	2018-08-01	4.74585	0.827523	0.202887	2.07525	0.166233	18.2758	0.599828	15.1349	0.603043	37.9395	0.591719	36.8193	1.37027	670.357	1.134	555.194	1.15389	1391.21	1.12136	0.0546678	0.599828	500
NWA 2700	BCR-2G-2018-08-24-5	#2	2018-08-01	5.5963	0.829883	0.190506	2.07411	0.15623	18.4471	0.646249	15.316	0.613177	38.3383	0.670051	41.0801	1.76153	759.274	1.40199	630.431	1.39772	1573.68	1.39803	0.0541662	0.661079	500
NWA 2700	BCR-2G-2018-08-24-3	#2	2018-08-01	10.3105	0.82695	0.142719	2.0699	0.116941	18.3947	0.423083	15.2196	0.42535	38.0484	0.417408	73.3568	1.08918	1355.48	1.00663	1121.54	1.0023	2807.84	1.03691	0.0543223	0.423083	500
NWA 2700	BCR-2G-2018-08-24-2	#2	2018-08-01	11.0057	0.824748	0.138647	2.07107	0.113509	18.4874	0.410917	15.2181	0.413156	38.2204	0.405413	78.0454	1.13786	1438.8	0.985579	1186.7	0.97891	2979.77	0.979351	0.0541191	0.410917	500
NWA 2700	BCR-2G-2018-08-24-1	#2	2018-08-01	11.0844	0.823026	0.118802	2.06956	0.0972341	18.5163	0.394922	15.2054	0.375578	38.3662	0.348763	106.548	1.00568	1961.2	0.94237	1615.27	0.979709	4059.53	0.971376	0.0540386	0.395369	500
NWA 2700	BCR-2G-2018-11-16_@32	#3	2018-11-01	19.8094	0.827154	0.13295	2.06526	0.1104	18.4972	0.394819	15.3182	0.396927	38.2372	0.419462	83.3851	3.80343	1517.83	3.59511	1255.71	3.65203	3132.45	3.63698	0.054092	0.394819	250	hyperion
NWA 2700	BCR-2G-2018-11-16_@31	#3	2018-11-01	19.8105	0.827076	0.132143	2.06441	0.106363	18.4002	0.448019	15.1778	0.436951	37.9497	0.448333	86.7821	3.63126	1596.42	3.60961	1320.37	3.61095	3293.03	3.63102	0.0543896	0.446809	250	hyperion
NWA 2700	BCR-2G-2018-11-16_@30	#3	2018-11-01	19.8663	0.830613	0.139027	2.06499	0.112142	18.4281	0.405575	15.2978	0.407705	38.09	0.400152	77.7688	3.85103	1432.79	3.83919	1188.97	3.83756	2957.95	3.8608	0.0542936	0.405575	250	hyperion
NWA 2700	BCR-2018-11-16_@29	#3	2018-11-01	19.9667	0.829799	0.125271	2.06431	0.109384	18.5355	0.372598	15.377	0.374555	38.2768	0.36764	92.6637	3.32861	1716.18	3.26761	1423.6	3.27343	3542.3	3.26628	0.0539019	0.372598	250	hyperion
NWA 2700	BCR-2018-11-16_@28	#3	2018-11-01	19.9817	0.829791	0.131763	2.06298	0.102578	18.4613	0.379024	15.2879	0.373502	38.047	0.366604	93.1453	3.28296	1721.68	3.19325	1446.65	3.3209	3554.71	3.20549	0.0541965	0.37247	250	hyperion
NWA 2700	BCR-2018-11-16_@27	#3	2018-11-01	19.9795	0.831303	0.127647	2.06514	0.104787	18.4944	0.37938	15.3558	0.381351	38.1749	0.374319	89.1387	3.4927	1646.06	3.4423	1369.15	3.47488	3399.19	3.46821	0.0540936	0.37938	250	hyperion
NWA 2700	BCR-2018-11-16_@26	#3	2018-11-01	19.9838	0.830693	0.134198	2.06815	0.110145	18.6227	0.444072	15.4992	0.436184	38.3993	0.425393	80.8222	4.03064	1483.83	3.89609	1233.41	3.90718	3066.12	3.91704	0.0537379	0.442861	250	hyperion
NWA 2700	BCR-2018-11-16_@25	#3	2018-11-01	20.0018	0.829728	0.130976	2.06117	0.107488	18.4712	0.389228	15.3544	0.391269	38.0856	0.384045	85.7954	3.85532	1564.26	3.59874	1297.36	3.55226	3224.09	3.57796	0.0541592	0.389228	250	hyperion
NWA 2700	BCR-2018-11-16_@24	#3	2018-11-01	20.0024	0.829871	0.12979	2.0632	0.106503	18.4225	0.385939	15.2854	0.393335	38.0085	0.380804	86.0874	3.56864	1592.45	3.60767	1321.18	3.60742	3285.53	3.62398	0.0543105	0.385939	250	hyperion
NWA 2700	BCR-2018-11-16_@23	#3	2018-11-01	20.0102	0.83097	0.134755	2.06288	0.110627	18.5789	0.401838	15.4488	0.403908	38.3694	0.396511	79.1794	3.69597	1471.98	3.63588	1223.72	3.63437	3039.84	3.66524	0.0538492	0.401838	250	hyperion
NWA 2700	BCR-2018-11-16_@22	#3	2018-11-01	20.0262	0.832632	0.142938	2.06061	0.112241	18.4357	0.429886	15.3412	0.407837	37.9536	0.400313	77.7162	3.83008	1430.64	3.74604	1190.01	3.73203	2949.62	3.76677	0.0542816	0.428591	250	hyperion
NWA 2700	BCR-2018-11-16_@21	#3	2018-11-01	20.019	0.830282	0.126221	2.06069	0.100581	18.4971	0.364358	15.4055	0.366252	38.1527	0.359516	98.1096	3.26415	1795.62	3.08754	1509.32	3.22602	3698.34	3.10751	0.0540855	0.364358	250	hyperion
NWA 2700	BCR-2018-11-16_@20	#3	2018-11-01	20.0658	0.832592	0.121852	2.06514	0.116346	18.4471	0.369302	15.353	0.364197	38.0886	0.357492	99.3199	3.13227	1834.61	3.13815	1526.27	3.09846	3828.46	3.20044	0.054237	0.368434	250	hyperion
NWA 2700	BCR-2018-11-16_@19	#3	2018-11-01	20.0499	0.830859	0.125695	2.06239	0.103165	18.605	0.374495	15.447	0.376446	38.4222	0.369534	90.3776	3.32079	1702.47	3.32588	1430.89	3.44054	3510.72	3.33058	0.0537747	0.374495	250	hyperion
NWA 2700	BCR-2018-11-16_@18	#3	2018-11-01	20.0761	0.829044	0.124512	2.06195	0.102157	18.5208	0.408061	15.3179	0.372673	38.1779	0.365812	94.7852	3.30178	1736.62	3.24427	1440.87	3.2745	3585.61	3.25198	0.0540272	0.406041	250	hyperion
NWA 2700	BCR-2018-11-16_@17	#3	2018-11-01	20.0865	0.829005	0.130276	2.06139	0.106892	18.417	0.387234	15.2398	0.389272	37.9818	0.382082	85.4571	3.48492	1580.88	3.58087	1310.47	3.61174	3260	3.57734	0.0542508	0.387234	250	hyperion
NWA 2700	BCR-2018-11-16_@16	#3	2018-11-01	20.1015	0.831368	0.132439	2.06088	0.103135	18.4935	0.373796	15.4166	0.375731	38.2157	0.380742	92.0887	3.2152	1704.32	3.17614	1417.19	3.20606	3512.34	3.22374	0.0540995	0.373796	250	hyperion
NWA 2700	BCR-2018-11-16_@15	#3	2018-11-01	20.129	0.831589	0.121438	2.06599	0.0996845	18.446	0.361221	15.3494	0.363094	38.1435	0.356409	99.8532	3.07298	1847.87	3.03069	1536.46	3.06403	3816.95	3.05	0.0542317	0.361221	250	hyperion
NWA 2700	BCR-2018-11-16_@14	#3	2018-11-01	20.1393	0.833947	0.133927	2.06412	0.110025	18.3777	0.398345	15.3392	0.400379	37.9388	0.39303	80.6965	3.71712	1488.34	3.69771	1240.82	3.73278	3073.54	3.71329	0.0544312	0.398345	250	hyperion
NWA 2700	BCR-2018-11-16_@13	#3	2018-11-01	20.1551	0.832618	0.133652	2.06025	0.109792	18.5005	0.397593	15.4105	0.399637	38.1225	0.392302	80.8255	3.78546	1496.23	3.74274	1246.89	3.72725	3085.61	3.76316	0.0540791	0.397593	250	hyperion
NWA 2700	BCR-2018-11-16_@12	#3	2018-11-01	20.165	0.831762	0.135334	2.06549	0.111104	18.3752	0.400629	15.2677	0.402721	37.8835	0.395238	79.7478	3.7258	1460.2	3.73326	1215.11	3.71094	3016.46	3.74335	0.0544479	0.400629	250	hyperion
NWA 2700	BCR-2018-11-16_@11	#3	2018-11-01	20.1829	0.831196	0.12104	2.06474	0.0993576	18.4832	0.373691	15.362	0.390396	38.1552	0.375369	100.478	2.95648	1861.28	3.00063	1546.91	2.97777	3879.71	3.04286	0.0541318	0.374062	250	hyperion
NWA 2700	BCR-2018-11-16_@10	#3	2018-11-01	20.1859	0.831774	0.120231	2.06251	0.0987149	18.6154	0.358416	15.4681	0.360262	38.3716	0.353664	102.546	3.09346	1904.49	3.11369	1584.2	3.11723	3931.48	3.13171	0.053673	0.358416	250	hyperion
NWA 2700	BCR-2018-11-16_@09	#3	2018-11-01	20.2052	0.832322	0.121036	2.06372	0.0993702	18.3371	0.358614	15.222	0.360484	37.9114	0.353798	101.376	3.06851	1859.99	3.09072	1546.98	3.1242	3880.72	3.17243	0.0545548	0.358614	250	hyperion
NWA 2700	BCR-2018-11-16_@08	#3	2018-11-01	20.2045	0.829793	0.12989	2.06302	0.098858	18.3971	0.370674	15.2773	0.37631	38.0592	0.36607	103.249	3.15225	1899.35	3.19122	1577.02	3.16153	3918.52	3.20532	0.0543842	0.375099	250	hyperion
NWA 2700	BCR-2018-11-16_@07	#3	2018-11-01	20.21	0.831077	0.12632	2.06226	0.0997038	18.4074	0.360455	15.3454	0.36233	38.0943	0.364597	99.0783	3.13726	1847	3.16313	1552.71	3.2578	3853.52	3.23374	0.0542867	0.360455	250	hyperion
NWA 2700	BCR-2018-11-16_@06	#3	2018-11-01	20.2435	0.832462	0.121851	2.06316	0.100075	18.3214	0.361293	15.2294	0.363161	37.7773	0.356445	99.8981	3.05776	1833.34	3.0983	1543.29	3.22283	3786.26	3.12025	0.0546025	0.361293	250	hyperion
NWA 2700	BCR-2018-11-16_@05	#3	2018-11-01	20.2392	0.830106	0.157509	2.05995	0.117512	18.5337	0.374451	15.3673	0.376405	38.2432	0.369484	92.8596	3.34475	1699.02	3.36693	1428.51	3.49566	3501.42	3.37147	0.053912	0.374451	250	hyperion
NWA 2700	BCR-2018-11-16_@4	#3	2018-11-01	20.266	0.831535	0.127151	2.06405	0.104401	18.6041	0.379126	15.4357	0.38108	38.2391	0.374105	89.315	3.39727	1659.91	3.43395	1398.45	3.52758	3424.88	3.43631	0.0537756	0.379126	250	hyperion
NWA 2700	BCR-2018-11-16_@3	#3	2018-11-01	20.2984	0.832279	0.104857	2.06593	0.085714	18.4472	0.310017	15.3773	0.311618	38.1902	0.305871	137.123	2.6205	2525.57	2.62067	2102.62	2.64629	5217.42	2.64517	0.0542232	0.310017	250	hyperion
NWA 2700	BCR-2018-11-16_@2	#3	2018-11-01	20.3033	0.830434	0.104155	2.06695	0.0854572	18.4179	0.309132	15.2851	0.317017	38.0521	0.307925	137.906	2.60724	2540.69	2.63137	2109.1	2.63458	5249.18	2.62463	0.054312	0.309132	250	hyperion
NWA 2700	BCR-2018-11-16_@1	#3	2018-11-01	20.2892	0.832196	0.103136	2.06618	0.0846638	18.437	0.306187	15.3313	0.307781	38.0763	0.302093	140.575	2.54457	2588.89	2.54685	2152.54	2.53734	5346.6	2.56983	0.0542555	0.306187	250	hyperion
NWA 2977	BCR-2G-2018-09-08-9	#1	2018-09-01	0.828769	0.834139	0.410549	2.0856	0.336869	18.1774	1.28985	15.1822	1.3457	37.898	1.27168	8.87703	1.43843	162.128	0.627401	135.678	0.661728	337.981	0.639873	0.0548905	1.22912	500
NWA 2977	BCR-2G-2018-09-08-8	#1	2018-09-01	1.73253	0.834242	0.296114	2.07667	0.243028	18.5734	0.961712	15.4368	0.954853	38.4676	0.941213	16.95	0.985591	313.921	0.375298	261.472	0.438849	651.545	0.445925	0.0540324	0.974113	500
NWA 2977	BCR-2G-2018-09-08-7	#1	2018-09-01	1.95072	0.830889	0.296896	2.07773	0.243791	18.7891	0.798462	15.577	0.802565	39.0539	0.78787	20.655	1.46902	386.279	1.25674	321.093	1.31691	803.487	1.33467	0.0533074	0.798462	500
NWA 2977	BCR-2G-2018-09-08-6	#1	2018-09-01	2.85539	0.833803	0.217774	2.08186	0.182987	18.4951	0.646847	15.406	0.650176	38.4699	0.638137	31.4976	1.71206	579.966	1.51631	483.173	1.50239	1206.46	1.52063	0.054143	0.646847	500
NWA 2977	BCR-2G-2018-09-08-5	#1	2018-09-01	2.71864	0.828052	0.21808	2.08001	0.192327	18.5487	0.648093	15.4135	0.651471	38.5929	0.639347	31.2078	1.13845	580.039	1.19582	480.637	1.16569	1206.81	1.12448	0.053736	0.648041	500
NWA 2977	BCR-2018-09-08-4	#1	2018-09-01	2.38161	0.82787	0.240016	2.07452	0.196744	18.1307	0.708591	15.0739	0.712376	37.7236	0.698985	26.4167	1.60413	478.668	1.57547	396.931	1.55264	992.674	1.57014	0.0551043	0.74331	500
NWA 2977	BCR-2G-2018-09-08-3	#1	2018-09-01	3.8993	0.826092	0.191621	2.07071	0.156962	18.5722	0.569439	15.3895	0.572493	38.4933	0.561842	40.8136	0.883062	754.672	0.924921	623.798	0.935935	1563.44	0.935024	0.0538867	0.569439	500
NWA 2977	BCR-2G-2018-09-08-2b	#1	2018-09-01	4.11569	0.827137	0.187347	2.07272	0.153457	18.4911	0.556867	15.3227	0.559842	38.3679	0.54943	42.6399	0.934767	786.782	0.912036	652.753	0.911226	1631.9	0.900017	0.0540378	0.556867	500
NWA 2977	BCR-2G-2018-09-08-2a	#1	2018-09-01	4.1279	0.833199	0.188114	2.07807	0.15429	18.4319	0.559023	15.3851	0.56192	38.2944	0.551519	42.3232	0.823377	777.908	0.783039	649.123	0.794331	1616.04	0.775694	0.054216	0.559023	500
NWA 2977	BCR-2G-2018-09-08-2	#1	2018-09-01	4.45702	0.825179	0.17288	2.07233	0.141585	18.1209	0.508579	14.9128	0.511373	37.4122	0.501659	50.9927	1.30888	924.686	1.21318	763.693	1.23968	1915.27	1.19712	0.0551442	0.508579	500
NWA 2977	BCR-2G-2018-09-08-1	#1	2018-09-01	4.47282	0.827306	0.172317	2.07173	0.141188	18.5273	0.513175	15.39	0.51861	38.6345	0.5146	50.6367	0.944215	936.595	1.0179	772.494	1.08492	1934.71	1.05615	0.0537432	0.513175	500
NWA 2977	BCR-2G-2018-10-01-9	#2	2018-10-01	7.00337	0.823974	0.163033	2.07541	0.133403	18.8731	0.488722	15.5826	0.491335	39.1636	0.502665	55.1052	1.82441	1040.94	1.76521	857.959	1.73858	2160.34	1.75318	0.0530279	0.488722	250
NWA 2977	BCR-2G-2018-10-01-8	#2	2018-10-01	8.73643	0.825231	0.160507	2.07319	0.129698	18.854	0.454017	15.5316	0.482768	38.9823	0.453694	64.9437	1.06548	1223.64	0.957979	1009.8	0.97287	2538.46	0.972529	0.0530791	0.450208	250
NWA 2977	BCR-2G-2018-10-01-7	#2	2018-10-01	10.3938	0.826481	0.147122	2.0768	0.120444	19.0456	0.442224	15.7407	0.444548	39.4975	0.436446	67.5337	0.927067	1276.69	0.903158	1054.66	0.927989	2651.65	0.897854	0.0525375	0.442224	250
NWA 2977	BCR-2G-2018-10-01-6	#2	2018-10-01	10.3861	0.826165	0.142055	2.08187	0.116231	18.815	0.425096	15.5348	0.427355	39.1895	0.419478	72.8529	1.02296	1369.7	0.842256	1131.04	0.879185	2852.85	0.866057	0.0531782	0.425096	250
NWA 2977	BCR-2G-2018-10-01-5	#2	2018-10-01	11.0852	0.824841	0.139554	2.07401	0.114231	18.8797	0.418695	15.6106	0.420922	39.1471	0.413218	75.0742	0.810369	1420.14	0.720186	1171.35	0.719593	2944.72	0.712216	0.0528633	0.418695	250
NWA 2977	BCR-2G_seg_20181001_@4	#2	2018-10-01	10.2956	0.823694	0.145003	2.06603	0.118691	18.9008	0.434445	15.5821	0.455644	39.1088	0.446095	69.9286	0.786335	1316.92	0.710794	1083.92	0.729777	2721	0.680409	0.052868	0.434445	250
NWA 2977	BCR-2G_seg_20181001_@3	#2	2018-10-01	10.3203	0.826086	0.145924	2.07273	0.119489	18.8135	0.437347	15.5856	0.439661	39.0298	0.431608	68.8178	0.735081	1297.87	0.636121	1071.97	0.634815	2691.31	0.616006	0.0531109	0.437347	250
NWA 2977	BCR-2G_seg_20181001_@2	#2	2018-10-01	10.3124	0.824174	0.145732	2.06671	0.119364	18.9762	0.437123	15.6323	0.439444	39.0303	0.431418	68.7301	0.564565	1304.33	0.522211	1074.33	0.577069	2690.95	0.54606	0.052727	0.437123	250
NWA 2977	BCR-2G_seg_20181001_@1	#2	2018-10-01	10.3367	0.825044	0.148608	2.0726	0.121662	18.8141	0.444243	15.5181	0.446618	38.9759	0.438389	66.703	0.673519	1254.79	0.583376	1035.33	0.606299	2600.41	0.586514	0.0531727	0.444243	250
NWA 3170	BCR-2G-2018-09-06-7	#1	2018-09-01	5.00424	0.82844	0.237066	2.07516	0.194172	18.3907	0.702648	15.134	0.706424	38.1533	0.693208	26.6938	1.61645	491.375	1.43646	406.375	1.36567	1019.39	1.41426	0.0543168	0.702648	500
NWA 3170	BCR-2G-2018-09-06-6	#1	2018-09-01	4.50356	0.827971	0.247908	2.07374	0.203122	18.4364	0.776412	15.2557	0.7932	38.2137	0.778117	24.475	1.44095	449.075	1.385	371.783	1.42752	931.327	1.4099	0.0543625	0.761106	500
NWA 3170	BCR-2G-2018-09-06-5	#1	2018-09-01	5.01035	0.830999	0.235062	2.07608	0.1927	18.5659	0.700462	15.3955	0.704125	38.4978	0.691138	26.6693	1.89621	498.936	1.82497	413.922	1.78079	1034.9	1.82414	0.0539437	0.700462	500
NWA 3170	BCR-2G-2018-09-06-4	#1	2018-09-01	6.07594	0.830553	0.22877	2.07068	0.206307	18.8306	0.696035	15.6765	0.676114	39.1139	0.663796	29.0976	1.81558	546.782	1.64332	453.895	1.58527	1132.81	1.62235	0.0530816	0.672646	500
NWA 3170	BCR-2G-2018-09-06-3	#1	2018-09-01	6.08165	0.828223	0.223065	2.07275	0.182883	18.468	0.66255	15.3388	0.666058	38.2222	0.653698	29.8308	1.80227	554.376	1.64689	459.416	1.62753	1147.14	1.6086	0.0541212	0.66255	500
NWA 3170	BCR-2G-2018-09-06-2	#1	2018-09-01	6.13876	0.82952	0.217998	2.07432	0.178759	18.3316	0.645154	15.2194	0.648558	38.0985	0.636443	31.5308	1.2798	579.807	1.20253	481.464	1.2154	1202.61	1.20992	0.0546396	0.647288	500
NWA 3170	BCR-2G-2018-09-06-1	#1	2018-09-01	6.15472	0.832745	0.149722	2.07939	0.122805	18.4007	0.445001	15.3355	0.447299	38.3027	0.439022	66.7593	0.930264	1231.56	0.954121	1025.38	0.978074	2561.52	0.967359	0.0543041	0.445001	500
NWA 3170	BCR-2G-2018-09-07-6	#2	2018-09-01	3.15548	0.824041	0.196091	2.07998	0.160422	18.7052	0.58417	15.4474	0.587324	38.8632	0.576397	38.7296	1.03119	719.332	1.03055	593.181	1.01377	1495.87	1.02728	0.0534112	0.58417	500
NWA 3170	BCR-2G-2018-09-07-5	#2	2018-09-01	4.59799	0.827984	0.169127	2.07743	0.138582	18.483	0.503995	15.3848	0.50664	38.5715	0.497278	51.8577	1.50097	964.177	1.46533	799.346	1.48972	2003.54	1.44602	0.0539367	0.503995	500
NWA 3170	BCR-2G-2018-09-07-4	#2	2018-09-01	5.2689	0.829482	0.16008	2.07237	0.131222	18.4049	0.474722	15.2354	0.477233	38.1052	0.47491	58.4815	1.13695	1080.32	1.10831	895.736	1.10591	2231.92	1.15998	0.0542821	0.474722	500
NWA 3170	BCR-2G-2018-09-07-3	#2	2018-09-01	5.09155	0.829361	0.162365	2.07612	0.134812	18.5567	0.482777	15.3799	0.485346	38.501	0.47633	56.7348	1.09385	1051.58	1.21187	866.606	1.2551	2172.81	1.25034	0.0539333	0.482777	500
NWA 3170	BCR-2G-2018-09-07-2new	#2	2018-09-01	5.71122	0.828894	0.153784	2.07222	0.126014	18.422	0.456879	15.259	0.459303	38.2295	0.461797	63.7397	1.14158	1171.25	1.11207	970.102	1.11615	2429.59	1.12402	0.0543228	0.456879	500
NWA 3170	BCR-2G-2018-09-07-test2	#2	2018-09-01	5.28674	0.823461	0.448546	2.06266	0.367303	17.8982	2.28304	14.7408	2.47552	36.922	2.43389	61.6202	2.22553	1100.71	0.570015	906.375	0.591653	2270.26	0.405067	0.0559842	2.20569	500
NWA 3170	BCR-2G-2018-09-07-test1	#2	2018-09-01	5.3307	0.826198	0.467824	2.07356	0.377864	18.3903	1.36645	15.1934	1.37384	38.13	1.34808	56.4702	1.33073	1038.24	0.37135	857.749	0.341454	2152.8	0.318235	0.0543959	1.36645	500
NWA 3170	BCR-2G-2018-09-07-2c	#2	2018-09-01	5.30278	0.826721	0.245132	2.06798	0.200869	18.6574	0.729739	15.3949	0.733609	38.7742	0.720028	24.5141	1.93325	459.346	1.97116	380.226	1.9968	951.713	1.98911	0.0535526	0.729739	500
NWA 3170	BCR-2G-2018-09-07-2b	#2	2018-09-01	5.31717	0.82654	0.163636	2.07244	0.134013	18.6165	0.487005	15.3664	0.489611	38.6138	0.480522	55.5414	1.0506	1031.78	0.997927	852.661	0.966259	2139.42	0.975473	0.0535827	0.487005	500
NWA 3170	BCR-2G-2018-09-07-2	#2	2018-09-01	5.36168	0.82858	0.162966	2.07241	0.133531	18.4914	0.484158	15.3077	0.486734	38.3343	0.477684	56.3989	0.805971	1039.27	0.898811	865.377	0.788891	2168.28	0.822254	0.0541018	0.484158	500
NWA 3170	BCR-2G-2018-09-07-1x	#2	2018-09-01	5.37467	0.827412	0.161846	2.07412	0.132525	18.5041	0.483818	15.316	0.483579	38.3144	0.474571	57.1848	0.932389	1061.25	0.823931	874.194	0.874621	2195.09	0.874684	0.0540903	0.484293	500
NWA 3170	BCR-2G-2018-10-02-4	#3	2018-10-01	5.20405	0.827819	0.19352	2.0796	0.162658	19.0968	0.572685	15.8318	0.575629	39.7317	0.565234	40.1114	1.4149	765.301	1.35541	634.041	1.3196	1591.31	1.33913	0.0524026	0.572685	250
NWA 3170	BCR-2G-2018-10-02-3	#3	2018-10-01	6.32213	0.82868	0.172846	2.08232	0.142671	18.8078	0.515785	15.6247	0.529855	39.3016	0.52074	49.1732	1.83856	933.282	1.77657	773.384	1.76845	1944.97	1.74281	0.0532169	0.515785	250
NWA 3170	BCR-2G-2018-10-02-2	#3	2018-10-01	7.21788	0.825596	0.158143	2.07303	0.129501	18.9629	0.475009	15.6319	0.477511	39.2471	0.468806	58.324	1.34454	1105.02	1.15052	912.711	1.158	2290.65	1.1616	0.052772	0.475009	250
NWA 3170	BCR-2G-2018-10-02-1	#3	2018-10-01	9.23781	0.826043	0.148787	2.07358	0.119911	19.0951	0.441788	15.736	0.444105	39.6182	0.436062	67.6529	1.10361	1288.41	1.08607	1063.4	1.06542	2673.72	1.08566	0.052399	0.441788	250
NWA 4734	BCR-2G-2018-10-03-11	#1	2018-10-01	9.68647	0.82219	0.125341	2.06688	0.102576	18.5799	0.372671	15.2998	0.37472	38.4314	0.367731	94.8456	1.61551	1763.37	1.56201	1450.13	1.532	3642.69	1.53627	0.0538448	0.372671	250
NWA 4734	BCR-2G-2018-10-03-10	#1	2018-10-01	11.642	0.820693	0.116713	2.06387	0.0954982	18.6113	0.347333	15.2815	0.349253	38.4906	0.342747	109.173	1.747	2035.35	1.66433	1671.36	1.69118	4199.14	1.66771	0.0536882	0.347333	250
NWA 4734	BCR-2G-2018-10-03-9	#1	2018-10-01	11.8802	0.822589	0.116056	2.06595	0.094978	18.5698	0.345074	15.2965	0.346968	38.4317	0.340498	110.623	1.86193	2056.59	1.8689	1691.66	1.87096	4250.1	1.85985	0.0538075	0.345074	250
NWA 4734	BCR-2G-2018-10-03-8	#1	2018-10-01	13.6473	0.822382	0.110453	2.06364	0.0904075	18.6109	0.328683	15.304	0.330488	38.4496	0.324339	121.92	1.86332	2271.03	1.85535	1867.29	1.83929	4685.63	1.83855	0.0537514	0.328683	250
NWA 4734	BCR-2G-2018-10-03-@7	#1	2018-10-01	12.3784	0.824148	0.116037	2.06806	0.0950234	18.6877	0.345583	15.386	0.347452	38.5175	0.34101	110.286	1.80316	2054.65	1.77719	1693.96	1.78522	4245.88	1.77902	0.053531	0.345583	250
NWA 4734	BCR-2G-2018-10-03-@6	#1	2018-10-01	12.4479	0.8235	0.115853	2.06595	0.0948712	18.5987	0.344771	15.3257	0.346643	38.4513	0.340206	110.813	1.77925	2061.67	1.86826	1699.03	1.86304	4257.73	1.86865	0.0537847	0.344771	250
NWA 4734	BCR-2G-2018-10-03-@5	#1	2018-10-01	12.5602	0.825591	0.120205	2.06189	0.105552	18.6344	0.357838	15.3997	0.359763	38.4198	0.353105	102.869	1.04543	1913.32	1.03497	1579.41	1.01132	3945.28	1.01316	0.053601	0.357838	250
NWA 4734	BCR-2G-2018-10-03-@4	#1	2018-10-01	12.6292	0.82343	0.113637	2.0634	0.0930552	18.6904	0.339096	15.3888	0.340935	38.5883	0.334635	114.517	1.76724	2143.82	1.78077	1765.28	1.78551	4424.41	1.75543	0.0535186	0.339096	250
NWA 4734	BCR-2G-2018-10-03-3	#1	2018-10-01	0.436299	0.831317	0.655288	2.08159	0.536879	18.0304	1.91899	15.0409	1.92946	37.4683	2.07695	3.58421	1.86761	64.5028	1.05324	53.2239	1.09211	132.925	1.13269	0.0554987	1.91899	250
NWA 4734	BCR-2G-2018-10-03-2	#1	2018-10-01	2.52846	0.82294	0.274462	2.07292	0.22462	19.105	0.824595	15.7574	0.861152	39.7687	0.81383	19.4423	1.22644	367.163	0.902691	302.787	0.838376	761.848	0.83615	0.0522562	0.824595	250
NWA 4734	BCR-2G-2018-10-01-03-1	#1	2018-10-01	2.54981	0.827955	0.2796	2.08005	0.228998	18.8065	0.837933	15.5842	0.842298	39.1552	0.82688	18.677	1.06871	352.904	0.913139	292.37	0.841712	734.515	0.87559	0.0531303	0.837933	250

## Sheet: Average values-corr. factors
Average values of BCR-2G standard through the different analytical sessions and correction factors
Analytical session	number of individual measurements	207Pb/206Pb	±1σ %	208Pb/206Pb	±1σ %	206Pb/204Pb	±1σ %	207Pb/204Pb	±1σ %	208Pb/204Pb	±1σ %	204Pb/206Pb	±1σ %				Correction factors	207Pb/206Pb		208Pb/206Pb		206Pb/204Pb		207Pb/204Pb		208Pb/204Pb		204Pb/206Pb				Reference values	207Pb/206Pb	±1σ %	208Pb/206Pb	±1σ %	206Pb/204Pb	±1σ %	207Pb/204Pb	±1σ %	208Pb/204Pb	±1σ %	204Pb/206Pb	±1σ %
Dhofar 287 #1	9	0.825591	0.111441	2.0586	0.128277	18.5684	0.298911	15.3278	0.366343	38.2245	0.307606	0.0538748	0.302965					1.00873		1.00239		1.00978		1.01874		1.0122		0.98995				Woodhead and Hergt (2000)	0.8328	0.0406002	2.06352	0.0336697	18.75	0.0566956	15.615	0.0209157	38.691	0.0539834	0.0533333	0.056707
Dhofar 287 #2	7	0.830912	0.169623	2.07457	0.117432	18.4514	0.615259	15.3211	0.572952	38.28	0.618862	0.0542117	0.574881					1.00227		0.994676		1.01618		1.01919		1.01074		0.983797				BCR-2G
Dhofar 287 #3	8	0.827945	0.0876006	2.0653	0.0889838	18.5038	0.323088	15.3202	0.246478	38.2231	0.313264	0.0540232	0.304998					1.00586		0.999138		1.0133		1.01924		1.01224		0.987229
NWA 773 #1	7	0.827063	0.140583	2.0603	0.124225	18.5745	0.316283	15.3597	0.349942	38.2896	0.404005	0.0538278	0.328534					1.00694		1.00156		1.00945		1.01662		1.01048		0.990814
NWA 773 #2	8	0.828688	0.100827	2.06649	0.0398735	18.5041	0.33189	15.3328	0.314775	38.2394	0.292693	0.0540466	0.31734					1.00496		0.998561		1.01329		1.01841		1.01181		0.986803
NWA 2727 #1	6	0.833507	0.874155	2.00802	2.23861	18.3079	1.43458	15.2576	0.670354	36.7643	3.66044	0.0546186	1.37277					0.999151		1.02764		1.02415		1.02343		1.05241		0.976469
NWA 2727 #2	4	0.82773	0.111912	2.07575	0.0385259	18.4875	0.316963	15.3178	0.264632	38.3595	0.21711	0.054105	0.272102					1.00613		0.994106		1.0142		1.01941		1.00864		0.985737
NWA 2727 #3	7	0.81133	0.176609	2.06323	0.105817	18.5827	0.29432	15.091	0.282017	38.3637	0.312458	0.0538149	0.28766					1.02646		1.00014		1.009		1.03473		1.00853		0.991051
NWA 2727 #4	7	0.828023	0.0790335	2.06482	0.0647968	18.5072	0.348944	15.339	0.346803	38.238	0.346989	0.0540158	0.35922					1.00577		0.999369		1.01312		1.01799		1.01185		0.987365
NWA 3333 #1	13	0.832276	0.518907	2.02974	0.721554	18.3969	1.19447	15.3066	0.918024	37.3132	1.80332	0.0543864	1.2158					1.00063		1.01664		1.01919		1.02015		1.03693		0.980638
NWA 3333 #2	7	0.819854	0.164165	2.06764	0.111986	18.5241	0.770979	15.1837	0.577036	38.3335	0.695033	0.0540128	0.758791					1.01579		0.998009		1.0122		1.02841		1.00933		0.98742
NWA 3333 #3	12	0.831151	0.27585	2.07327	0.175227	18.5048	0.722266	15.3689	0.687064	38.3626	0.610281	0.0540385	0.680222					1.00198		0.995296		1.01325		1.01601		1.00856		0.986951
NWA 3333 #4	6	0.827723	0.101834	2.06514	0.092639	18.5092	0.443587	15.3242	0.3896	38.2397	0.344882	0.0540376	0.432706					1.00613		0.999215		1.01301		1.01898		1.0118		0.986967
NWA 2700 #1	6	0.827585	0.111586	2.06409	0.0940777	18.5341	0.260009	15.3375	0.266897	38.2358	0.240125	0.0539705	0.295861					1.0063		0.999726		1.01165		1.01809		1.0119		0.988195
NWA 2700 #2	6	0.826673	0.268841	2.07153	0.112305	18.4038	0.487934	15.2129	0.357246	38.1411	0.464249	0.0543359	0.479843					1.00741		0.996136		1.01881		1.02643		1.01442		0.98155
NWA 2700 #3	32	0.830871	0.180725	2.06356	0.0993982	18.4697	0.419425	15.3435	0.484569	38.1215	0.399707	0.0541588	0.427921					1.00232		0.999982		1.01518		1.0177		1.01494		0.984759
NWA 2977 #1	11	0.82981	0.402193	2.07654	0.215215	18.4416	1.09516	15.3172	1.17293	38.3098	1.15292	0.0542038	1.04995					1.0036		0.993729		1.01672		1.01944		1.00995		0.983941
NWA 2977 #2	9	0.825077	0.115687	2.07326	0.22031	18.8858	0.396787	15.5909	0.409527	39.125	0.386459	0.0529516	0.390276					1.00936		0.995302		0.99281		1.00154		0.988908		1.00721
NWA 3170 #1	7	0.829779	0.195569	2.07459	0.122282	18.4891	0.838026	15.3365	1.04654	38.3717	0.848029	0.0541099	0.858367					1.00364		0.994664		1.01411		1.01816		1.00832		0.985648
NWA 3170 #2	11	0.827152	0.233159	2.07285	0.212329	18.4663	1.10847	15.2751	1.20419	38.3054	1.29966	0.0541449	1.21933					1.00683		0.995501		1.01536		1.02225		1.01007		0.985012
NWA 3170 #3	4	0.827034	0.152641	2.07713	0.190327	18.9907	0.625129	15.7061	0.540562	39.4746	0.519826	0.0526976	0.637434					1.00697		0.993446		0.987328		0.9942		0.980149		1.01206
NWA 4734 #1	11	0.824249	0.350065	2.06856	0.310866	18.6295	1.28581	15.3695	1.12745	38.5611	1.37468	0.0536739	1.3471					1.01037		0.997562		1.00647		1.01597		1.00337		0.993656
